# Supplementary material for: 3-Bromo-N′-[(2-meth­oxy­naphthalen-1-yl)methyl­idene]benzohydrazide
Source: Acta Crystallogr Sect E Struct Rep Online. 2011 May 28;67(Pt 6):o1532. doi: 10.1107/S1600536811019349 (PMC3120542; doi:10.1107/S1600536811019349)
Supplement: Supplementary file 2 [file e-67-o1532-Isup2.hkl]

# 
# h,k,l, Fc-squared, Fo-squared, sigma(Fo-squared) and status flag 
# 
data_I
_shelx_title ' A in P2(1)/c' 
_shelx_refln_list_code          4 
_shelx_F_calc_maximum      201.92 
_exptl_crystal_F_000       776.00 
_reflns_d_resolution_high  0.7965 
 
loop_ 
 _symmetry_equiv_pos_as_xyz 
 'x, y, z' 
 '-x, y+1/2, -z+1/2' 
 '-x, -y, -z' 
 'x, -y-1/2, z-1/2' 
 
_cell_length_a    12.3562 
_cell_length_b    17.0404 
_cell_length_c     8.6175 
_cell_angle_alpha  90.000 
_cell_angle_beta  110.155 
_cell_angle_gamma  90.000 
 
_shelx_F_squared_multiplier     1.000 
 
loop_ 
 _refln_index_h 
 _refln_index_k 
 _refln_index_l 
 _refln_F_squared_calc 
 _refln_F_squared_meas 
 _refln_F_squared_sigma 
 _refln_observed_status 
   2   0   0     6620.54     6146.00    628.38 o 
   3   0   0      915.21      891.06     99.28 o 
   4   0   0      957.20      881.55    100.94 o 
   5   0   0     1203.75     1055.45     84.36 o 
   6   0   0    10504.26    10620.70    647.04 o 
   7   0   0     3455.25     3613.35    226.23 o 
   8   0   0     1120.69     1162.33     92.17 o 
   9   0   0      130.80       92.25     59.57 o 
  10   0   0      456.88      519.16    100.52 o 
  11   0   0      419.22      307.36     88.11 o 
  12   0   0       47.52       82.32     81.49 o 
  13   0   0      204.09      352.04    111.69 o 
  14   0   0      119.83       52.54     90.60 o 
   2   1   0    12641.25    12550.00    583.55 o 
   3   1   0     3102.74     3114.68    146.86 o 
   4   1   0     2455.16     2310.73    110.38 o 
   5   1   0      426.47      438.49     26.85 o 
   6   1   0      188.12      197.51     21.70 o 
   7   1   0      676.00      765.78     49.54 o 
   8   1   0      151.68      177.40     19.53 o 
   9   1   0       32.80       25.72     38.01 o 
  10   1   0      310.07      423.99     63.75 o 
  11   1   0        6.96       23.51     48.22 o 
  12   1   0       92.82      107.79     58.00 o 
  13   1   0      154.46       39.56     60.34 o 
  14   1   0        3.33      -55.43     65.24 o 
   0   2   0       40.90       64.12     11.58 o 
   1   2   0       10.03       24.38      8.49 o 
   2   2   0    16539.17    16627.81    854.83 o 
   3   2   0      112.28      126.79     15.04 o 
   4   2   0      120.86      126.29     12.61 o 
   5   2   0     1690.51     1722.36     84.60 o 
   6   2   0      103.73      119.20     15.73 o 
   7   2   0       52.66       94.67     16.96 o 
   8   2   0      522.29      571.08     59.65 o 
   9   2   0       14.09       34.32     39.37 o 
  10   2   0       11.58      -40.30     40.49 o 
  11   2   0       23.91       96.45     91.84 o 
  12   2   0      141.78      100.24     63.09 o 
  13   2   0        0.74       49.68     61.55 o 
  14   2   0        7.96     -110.35     55.18 o 
   1   3   0       32.91       47.48     12.57 o 
   2   3   0    10838.08    11011.25    566.29 o 
   3   3   0    10470.67    10570.95    544.99 o 
   4   3   0     3559.88     3429.99    162.56 o 
   5   3   0      483.12      497.19     29.51 o 
   6   3   0      159.47      196.36     19.24 o 
   7   3   0      654.16      657.12     39.81 o 
   8   3   0      571.45      673.94     42.23 o 
   9   3   0      965.00     1086.86     70.08 o 
  10   3   0      121.55      108.75     47.53 o 
  11   3   0      268.40      229.44     69.91 o 
  12   3   0        3.00      -10.09     54.80 o 
  13   3   0       67.55       -4.22     59.50 o 
  14   3   0       27.88       57.41     67.56 o 
   0   4   0    17230.30    16923.79   1229.68 o 
   1   4   0    40769.80    41006.15   2105.02 o 
   2   4   0    12051.49    11843.51    609.87 o 
   3   4   0      780.57      810.96     45.81 o 
   4   4   0       91.94       69.92     13.03 o 
   5   4   0     1857.81     1764.53     95.66 o 
   6   4   0     2790.13     2729.85    146.28 o 
   7   4   0     3294.87     3142.45    168.83 o 
   8   4   0      436.84      503.81     47.82 o 
   9   4   0       38.18       47.71     29.69 o 
  10   4   0       17.29       71.89     45.74 o 
  11   4   0       33.25       28.24     50.59 o 
  12   4   0      163.99      180.14     63.62 o 
  13   4   0       38.18       20.06     60.38 o 
  14   4   0       65.52      -41.79     69.70 o 
   1   5   0     2330.85     2413.44    126.55 o 
   2   5   0     2294.04     2426.01    127.70 o 
   3   5   0     1849.12     1786.79     95.44 o 
   4   5   0      103.48       85.78     14.40 o 
   5   5   0      115.99       98.42     23.10 o 
   6   5   0        2.28        3.94     15.53 o 
   7   5   0      452.44      449.28     35.53 o 
   8   5   0        0.52        3.39     25.14 o 
   9   5   0       15.82      -34.79     46.71 o 
  10   5   0      277.50      263.03     56.60 o 
  11   5   0        3.93      -28.03     49.69 o 
  12   5   0      100.55       99.21     59.23 o 
  13   5   0        8.62       85.87     64.01 o 
  14   5   0       25.83      -37.92     66.39 o 
   0   6   0     2576.58     2613.61    277.99 o 
   1   6   0     4171.41     4090.75    213.00 o 
   2   6   0     2108.38     2074.60    110.22 o 
   3   6   0     2633.86     2805.85    148.12 o 
   4   6   0       49.50       33.13     17.26 o 
   5   6   0     6967.60     7047.56    366.72 o 
   6   6   0      463.72      409.81     32.42 o 
   7   6   0     1346.21     1368.68     79.77 o 
   8   6   0      882.78      944.10     73.15 o 
   9   6   0      523.17      612.57     57.52 o 
  10   6   0        2.40       -5.25     43.88 o 
  11   6   0      370.39      332.76    130.31 o 
  12   6   0       81.81       51.53     59.83 o 
  13   6   0       64.39       45.12     83.36 o 
   1   7   0      153.84      169.24     15.96 o 
   2   7   0     3479.55     3347.92    175.82 o 
   3   7   0     3257.77     3222.00    169.77 o 
   4   7   0     7432.99     7324.87    380.62 o 
   5   7   0     1072.84     1175.52     67.09 o 
   6   7   0        3.59       23.81     17.73 o 
   7   7   0       34.89       35.99     20.86 o 
   8   7   0      124.02       96.19     32.37 o 
   9   7   0      264.94      293.02     43.31 o 
  10   7   0     1235.17     1498.54    135.13 o 
  11   7   0      106.61      -25.55     51.17 o 
  12   7   0       17.29       -0.59     56.98 o 
  13   7   0        0.76       57.49     67.71 o 
   0   8   0     8498.73     7974.45    836.04 o 
   1   8   0      151.10      147.56     16.40 o 
   2   8   0     1795.42     1771.17     95.46 o 
   3   8   0     1889.21     1840.79     99.60 o 
   4   8   0       76.62       90.28     17.62 o 
   5   8   0      990.79     1033.48     61.81 o 
   6   8   0      287.92      319.83     30.68 o 
   7   8   0       15.73       10.80     21.51 o 
   8   8   0      273.50      346.22     43.07 o 
   9   8   0      480.12      430.55     50.90 o 
  10   8   0        1.54      -78.31     43.34 o 
  11   8   0        4.79       43.79     54.39 o 
  12   8   0       53.18       71.52     63.58 o 
  13   8   0       32.96      -18.23     65.14 o 
   1   9   0        3.64       -9.78     15.76 o 
   2   9   0      147.67      148.53     18.49 o 
   3   9   0       46.60       25.68     15.60 o 
   4   9   0        4.94       27.11     16.62 o 
   5   9   0       25.99       31.52     20.08 o 
   6   9   0        5.31       -7.15     19.54 o 
   7   9   0      106.28       85.25     24.69 o 
   8   9   0     1071.57     1161.50     93.73 o 
   9   9   0      346.29      437.57     53.69 o 
  10   9   0       59.22       69.99     45.26 o 
  11   9   0       15.53       25.85     80.87 o 
  12   9   0        1.66       56.65     64.36 o 
  13   9   0       85.49      121.62    100.11 o 
   0  10   0     2866.10     2655.05    200.57 o 
   1  10   0     2030.89     2058.46    111.38 o 
   2  10   0      952.79      912.34     54.73 o 
   3  10   0       63.87       49.92     17.43 o 
   4  10   0       42.87       62.69     18.81 o 
   5  10   0      573.72      622.10     44.28 o 
   6  10   0     1111.57     1309.01     78.72 o 
   7  10   0     2745.97     2643.40    145.74 o 
   8  10   0      839.34      831.75    107.97 o 
   9  10   0        8.63        8.34     36.36 o 
  10  10   0        0.57      -41.41     40.10 o 
  11  10   0       71.27       73.22     80.25 o 
  12  10   0      114.71      202.29     96.39 o 
   1  11   0        6.54       11.35     18.74 o 
   2  11   0       74.59       79.50     18.31 o 
   3  11   0     2823.09     2578.96    139.71 o 
   4  11   0      681.10      769.65     96.85 o 
   5  11   0      478.81      465.37     38.35 o 
   6  11   0      883.15      896.71     66.59 o 
   7  11   0       40.98       11.73     31.53 o 
   8  11   0       17.10      -15.39     41.39 o 
   9  11   0      203.60      153.00     54.81 o 
  10  11   0      192.35      208.84     59.50 o 
  11  11   0      126.34       61.64     83.98 o 
  12  11   0        0.78       31.44     88.94 o 
   0  12   0      484.50      578.29     56.66 o 
   1  12   0       33.45       16.92     20.50 o 
   2  12   0      238.73      201.84     24.18 o 
   3  12   0        3.98       24.62     19.30 o 
   4  12   0      415.84      421.25     35.69 o 
   5  12   0       83.99       99.38     38.88 o 
   6  12   0      106.79      100.77     41.77 o 
   7  12   0      308.74      379.47     89.56 o 
   8  12   0       17.57      -18.63     45.18 o 
   9  12   0       92.10       86.59     53.25 o 
  10  12   0       25.39       13.86     56.46 o 
  11  12   0        1.18       83.15     82.74 o 
  12  12   0        0.48      -57.09     81.91 o 
   1  13   0      517.57      498.86     64.73 o 
   2  13   0      282.29      296.10     35.77 o 
   3  13   0      509.97      458.81     44.84 o 
   4  13   0      162.18       90.43     46.28 o 
   5  13   0      574.05      588.82     55.36 o 
   6  13   0        0.05      -26.14     45.07 o 
   7  13   0      674.49      666.05     78.52 o 
   8  13   0       98.35      131.44     50.89 o 
   9  13   0      238.97      182.01     57.86 o 
  10  13   0       22.05      -66.26     78.18 o 
  11  13   0        4.89       97.21     84.39 o 
   0  14   0      556.00      495.59     86.46 o 
   1  14   0      787.95      785.07     85.84 o 
   2  14   0        7.29        9.16     33.78 o 
   3  14   0        0.35        9.04     27.74 o 
   4  14   0      339.21      335.37     42.13 o 
   5  14   0     1189.82     1253.93     92.42 o 
   6  14   0       84.35      105.68     42.17 o 
   7  14   0      692.65      555.74    152.65 o 
   8  14   0      267.16      217.51     59.50 o 
   9  14   0       62.53       28.16     52.94 o 
  10  14   0       17.93       19.88    134.45 o 
  11  14   0       13.23      -67.84     82.32 o 
   1  15   0        3.66       45.60     76.74 o 
   2  15   0       81.00       42.79     37.57 o 
   3  15   0       32.35       41.07     38.64 o 
   4  15   0      246.33      228.93     73.22 o 
   5  15   0      370.71      321.17     57.65 o 
   6  15   0      251.03      186.27     78.62 o 
   7  15   0      122.22       72.02     53.36 o 
   8  15   0       15.69      -35.86     95.35 o 
   9  15   0       86.95       -8.86     55.85 o 
  10  15   0        9.24        9.32     60.89 o 
   0  16   0      160.61      154.30     64.53 o 
   1  16   0       38.94       18.88     38.58 o 
   2  16   0       69.34       51.53     40.47 o 
   3  16   0        6.62       41.11     54.61 o 
   4  16   0      517.09      532.59    143.13 o 
   5  16   0      137.13      173.99     51.60 o 
   6  16   0       52.43       -7.45     72.81 o 
   7  16   0        0.39      -19.44     79.01 o 
   8  16   0       28.41       47.99     84.80 o 
   9  16   0        1.79     -102.59     81.08 o 
   1  17   0       57.19       75.78     44.02 o 
   2  17   0      177.13      194.23     50.61 o 
   3  17   0      213.27      196.96     52.36 o 
   4  17   0      146.97      152.40     52.70 o 
   5  17   0        0.76      -84.71     43.33 o 
   6  17   0        3.18      -84.39     67.84 o 
   7  17   0       21.07       95.97     86.04 o 
   8  17   0       74.79      165.47     92.66 o 
   0  18   0       97.33      198.98     71.57 o 
   1  18   0        3.66       19.66     43.43 o 
   2  18   0      130.48      153.61     50.75 o 
   3  18   0        0.81      101.34     49.86 o 
   4  18   0       48.11       18.77     49.13 o 
   5  18   0        1.03      117.77     55.36 o 
   6  18   0       69.54       35.58     81.08 o 
   7  18   0       77.91      -17.37     85.22 o 
   1  19   0        4.47      -89.03     95.15 o 
   2  19   0       76.50       95.57     51.10 o 
   3  19   0       25.47       17.15     49.18 o 
   4  19   0        3.31       49.50     53.42 o 
   5  19   0       16.97       51.95     75.70 o 
   6  19   0       87.14      103.01     95.97 o 
   0  20   0       67.22       97.63     75.29 o 
   1  20   0       51.83       81.11     52.40 o 
   2  20   0        1.54       74.94     55.43 o 
   3  20   0        1.13       89.39     59.98 o 
   4  20   0       51.96       66.67     56.51 o 
   5  20   0       86.69       97.34     61.27 o 
   1  21   0       29.12       49.65     54.62 o 
   2  21   0       20.06       14.97     54.98 o 
 -14   1   1       66.71      158.92     66.98 o 
 -13   1   1      128.54      112.18     59.73 o 
 -12   1   1      826.28      829.09     94.91 o 
 -11   1   1       56.88       66.02     46.63 o 
 -10   1   1       72.75      100.82     29.05 o 
  -9   1   1      669.41      835.80     67.03 o 
  -8   1   1      921.95     1033.28     75.73 o 
  -7   1   1     2973.67     2952.75    141.57 o 
  -6   1   1     1357.93     1291.80     64.56 o 
  -5   1   1      272.39      270.18     18.19 o 
  -4   1   1     2152.16     2147.96    114.62 o 
  -3   1   1     4455.79     4437.59    264.61 o 
  -2   1   1      733.40      770.20     48.66 o 
  -1   1   1       71.85       86.61      8.88 o 
   0   1   1    10536.56    10632.64    773.43 o 
   1   1   1     2326.32     2310.50    168.93 o 
   2   1   1       11.93       -5.51      8.98 o 
   3   1   1     1035.45      973.85     62.88 o 
   4   1   1      703.79      701.23     43.42 o 
   5   1   1     7136.64     7068.68    333.67 o 
   6   1   1     2655.46     2686.78    120.18 o 
   7   1   1      816.05      762.07     50.72 o 
   8   1   1      240.75      245.28     35.09 o 
   9   1   1       15.34       35.26     31.03 o 
  10   1   1      209.16      246.75     70.33 o 
  11   1   1      252.61      326.24     65.95 o 
  12   1   1       23.30       36.83     57.74 o 
  13   1   1      138.95      156.09     69.86 o 
 -14   2   1        5.05       14.75     61.71 o 
 -13   2   1       83.54       49.86     95.35 o 
 -12   2   1      341.68      444.87     83.15 o 
 -11   2   1     1246.42     1524.64    137.04 o 
 -10   2   1     5299.31     5886.67    365.54 o 
  -9   2   1     1426.43     1382.89     98.36 o 
  -8   2   1      456.51      546.58     53.56 o 
  -7   2   1      169.05      258.44     25.12 o 
  -6   2   1      298.30      300.69     25.01 o 
  -5   2   1     1916.93     1799.28     87.39 o 
  -4   2   1    11259.25    11370.12    592.75 o 
  -3   2   1    24699.33    24978.61   1296.01 o 
  -2   2   1     8286.77     8467.92    512.57 o 
  -1   2   1     2665.32     2678.64    141.41 o 
   0   2   1     1759.68     1761.59    107.14 o 
   1   2   1     7827.99     7946.63    409.94 o 
   2   2   1     6524.69     6125.22    317.08 o 
   3   2   1    19667.94    18712.71    963.72 o 
   4   2   1    12787.80    12395.35    640.69 o 
   5   2   1      908.11      936.83     55.95 o 
   6   2   1       55.19       44.78     18.25 o 
   7   2   1      606.65      688.79     48.35 o 
   8   2   1      409.05      427.96     38.74 o 
   9   2   1      843.01      852.47     70.68 o 
  10   2   1      435.73      504.29    111.49 o 
  11   2   1      433.90      420.17     73.42 o 
  12   2   1      175.24      116.77     63.47 o 
  13   2   1        3.64       61.47     64.47 o 
 -14   3   1       64.38      -24.36     60.47 o 
 -13   3   1      128.47      164.53    125.14 o 
 -12   3   1       90.75       49.43     51.91 o 
 -11   3   1        1.01      -15.06     45.90 o 
 -10   3   1      255.66      328.45     45.68 o 
  -9   3   1      722.48      833.67    106.35 o 
  -8   3   1      617.66      611.17     44.02 o 
  -7   3   1      450.19      491.55     31.11 o 
  -6   3   1      256.99      302.63     21.66 o 
  -5   3   1        2.88       -5.04      8.82 o 
  -4   3   1       37.28       54.63     13.36 o 
  -3   3   1       66.12       77.68      8.92 o 
  -2   3   1       14.22       41.03      9.34 o 
  -1   3   1      330.95      348.46     31.07 o 
   0   3   1     1109.58     1145.92     71.32 o 
   1   3   1      454.33      452.38     28.72 o 
   2   3   1     4973.49     5009.64    260.36 o 
   3   3   1      309.20      392.24     27.14 o 
   4   3   1     2197.00     2005.52    108.53 o 
   5   3   1       42.70       27.08     15.26 o 
   6   3   1     2510.92     2591.22    140.18 o 
   7   3   1      238.73      232.94     28.35 o 
   8   3   1       20.92       24.08     23.32 o 
   9   3   1       75.69       65.08     32.52 o 
  10   3   1       60.16      117.94     51.77 o 
  11   3   1        1.91       56.67     56.46 o 
  12   3   1       75.65       46.41     61.57 o 
  13   3   1        0.50      -26.71    109.21 o 
 -14   4   1        1.15       24.36     75.29 o 
 -13   4   1        7.19      -57.69     54.16 o 
 -12   4   1       48.23      129.32     54.88 o 
 -11   4   1       31.32       12.39     45.61 o 
 -10   4   1       61.46       81.14     35.91 o 
  -9   4   1      809.94      824.24     99.89 o 
  -8   4   1      948.24      935.46     89.15 o 
  -7   4   1      797.50      761.81     43.42 o 
  -6   4   1        7.68       -5.31     11.51 o 
  -5   4   1    11998.43    12502.42    583.23 o 
  -4   4   1       15.73       24.22     12.76 o 
  -3   4   1     5421.79     5422.99    254.05 o 
  -2   4   1    10257.24     9936.50    593.04 o 
  -1   4   1     2997.93     3083.96    186.51 o 
   0   4   1      210.39      244.64     25.32 o 
   1   4   1    10125.20    10182.64    524.97 o 
   2   4   1     4417.73     4381.93    228.41 o 
   3   4   1      132.11      163.25     26.27 o 
   4   4   1      142.61      175.87     19.05 o 
   5   4   1        9.55       -1.47     14.94 o 
   6   4   1     1474.65     1575.03     88.68 o 
   7   4   1      459.80      484.34     38.95 o 
   8   4   1      340.16      365.87     36.77 o 
   9   4   1      100.13       89.72     47.11 o 
  10   4   1       19.06      -16.75     57.50 o 
  11   4   1        0.30      -78.24     49.58 o 
  12   4   1       12.46       33.30     59.67 o 
  13   4   1        1.34      -11.94     63.70 o 
 -14   5   1       71.53      -11.66     63.19 o 
 -13   5   1      135.41      185.42    120.79 o 
 -12   5   1      128.57      109.21     55.87 o 
 -11   5   1       99.22        7.19     47.64 o 
 -10   5   1       11.07      -48.76     33.18 o 
  -9   5   1       59.00       82.58     32.12 o 
  -8   5   1     1423.78     1432.49     84.47 o 
  -7   5   1     3091.45     2977.06    143.89 o 
  -6   5   1     2348.57     2120.86    103.63 o 
  -5   5   1     3446.78     3549.41    169.06 o 
  -4   5   1      753.07      845.01     48.28 o 
  -3   5   1        8.18       -2.34      8.54 o 
  -2   5   1     1739.56     1686.50     89.73 o 
  -1   5   1     8713.36     8827.44    527.53 o 
   0   5   1     7070.80     6966.12    360.14 o 
   1   5   1     4616.35     4556.45    236.47 o 
   2   5   1      349.67      348.18     24.89 o 
   3   5   1     1635.53     1644.11     89.44 o 
   4   5   1     1387.93     1256.13     71.25 o 
   5   5   1     3526.40     3503.92    185.78 o 
   6   5   1     1914.84     1897.24    105.54 o 
   7   5   1     1101.71     1161.54     98.04 o 
   8   5   1      412.98      479.12     50.90 o 
   9   5   1      141.93      176.24     38.83 o 
  10   5   1      278.52      351.46    105.69 o 
  11   5   1       55.12       74.07     56.28 o 
  12   5   1      123.26      119.46     64.61 o 
  13   5   1       33.98      -58.17     67.84 o 
 -14   6   1        1.22      -98.02     60.54 o 
 -13   6   1       34.46       79.23     59.24 o 
 -12   6   1      400.95      416.95     72.69 o 
 -11   6   1      357.00      384.21     67.83 o 
 -10   6   1      837.74      823.50     88.05 o 
  -9   6   1     1003.11      881.98     70.43 o 
  -8   6   1      250.53      266.22     63.04 o 
  -7   6   1        0.26      -12.84     16.59 o 
  -6   6   1      876.71      913.33     54.76 o 
  -5   6   1     1860.77     1916.86    102.31 o 
  -4   6   1     1246.55     1203.05     66.15 o 
  -3   6   1     1622.74     1525.19     82.40 o 
  -2   6   1     4623.23     4670.02    242.93 o 
  -1   6   1     1244.15     1291.36    100.91 o 
   0   6   1        2.38       21.99     11.05 o 
   1   6   1      820.27      767.49     44.38 o 
   2   6   1     3972.66     3967.17    207.98 o 
   3   6   1     1404.16     1420.45     79.05 o 
   4   6   1     1639.47     1666.45     92.34 o 
   5   6   1     1380.96     1374.81     78.23 o 
   6   6   1        0.50       -5.52     17.81 o 
   7   6   1       79.75       73.27     29.20 o 
   8   6   1      443.33      453.09     41.21 o 
   9   6   1      593.11      641.30     61.84 o 
  10   6   1       42.73      135.82     53.11 o 
  11   6   1      111.65       61.54     58.74 o 
  12   6   1        1.39      -18.96     68.67 o 
  13   6   1        5.97        4.24     68.74 o 
 -14   7   1       18.26      -56.67     91.01 o 
 -13   7   1        0.44       72.80     73.84 o 
 -12   7   1        1.34       27.46    124.52 o 
 -11   7   1      256.04      178.30     57.19 o 
 -10   7   1       52.23       25.36     44.02 o 
  -9   7   1      525.53      446.80     48.69 o 
  -8   7   1      287.67      248.03     36.44 o 
  -7   7   1       45.15       36.01     24.02 o 
  -6   7   1        1.52        4.81     15.45 o 
  -5   7   1      431.15      446.17     31.71 o 
  -4   7   1       33.28       53.91     13.88 o 
  -3   7   1      706.93      666.64     40.39 o 
  -2   7   1      428.59      444.13     29.09 o 
  -1   7   1     1912.24     1914.57    117.97 o 
   0   7   1      219.31      215.34     18.99 o 
   1   7   1       29.93       16.30     11.30 o 
   2   7   1      219.32      264.93     23.34 o 
   3   7   1      301.20      341.42     27.37 o 
   4   7   1      889.36      916.84     56.34 o 
   5   7   1       49.41       43.98     22.53 o 
   6   7   1       21.62       11.16     19.91 o 
   7   7   1       12.26      -22.24     21.54 o 
   8   7   1      221.28      335.04     56.35 o 
   9   7   1        0.65      -48.48     34.24 o 
  10   7   1       27.74        8.70     39.79 o 
  11   7   1       20.85      101.29     61.16 o 
  12   7   1       27.06       51.47    108.80 o 
  13   7   1       11.69       53.21     71.93 o 
 -13   8   1       24.66       63.71     93.49 o 
 -12   8   1        0.82      -23.58     77.36 o 
 -11   8   1      184.65      313.85     65.80 o 
 -10   8   1      479.12      553.12     73.86 o 
  -9   8   1      469.58      410.15     71.81 o 
  -8   8   1     1867.41     1715.87    113.44 o 
  -7   8   1      116.10      131.70     31.26 o 
  -6   8   1       30.01        7.96     16.89 o 
  -5   8   1     2067.42     2102.56    113.72 o 
  -4   8   1     7486.23     7235.26    375.65 o 
  -3   8   1     6146.51     6117.32    318.20 o 
  -2   8   1     5388.88     5251.92    273.58 o 
  -1   8   1      137.89       98.65     25.10 o 
   0   8   1        9.28       38.23     11.84 o 
   1   8   1     4240.76     4338.50    227.35 o 
   2   8   1     1837.15     1745.49     95.83 o 
   3   8   1     3684.34     3722.54    196.71 o 
   4   8   1      299.05      312.29     27.96 o 
   5   8   1       51.60       41.72     19.99 o 
   6   8   1      120.97      137.66     25.85 o 
   7   8   1      377.57      412.67     38.64 o 
   8   8   1       72.68       89.51     35.88 o 
   9   8   1       66.47        9.80     53.50 o 
  10   8   1      178.24      195.46     47.14 o 
  11   8   1        0.87      -12.93     55.18 o 
  12   8   1        0.59       -7.65     61.39 o 
 -13   9   1       25.05        2.48     91.84 o 
 -12   9   1       83.44      146.03     89.77 o 
 -11   9   1        8.68       97.63     78.18 o 
 -10   9   1       18.47       -4.55     65.36 o 
  -9   9   1        3.40      -54.39     30.45 o 
  -8   9   1      361.47      437.97     48.37 o 
  -7   9   1     2276.57     2119.03    135.48 o 
  -6   9   1     1877.43     2033.24    111.87 o 
  -5   9   1      635.60      732.94     46.98 o 
  -4   9   1      157.06      185.91     20.99 o 
  -3   9   1      660.60      693.10     59.65 o 
  -2   9   1     1244.77     1206.76     67.16 o 
  -1   9   1     1129.55      990.56     57.20 o 
   0   9   1     8837.87     8814.75    456.39 o 
   1   9   1     1428.38     1395.77     77.70 o 
   2   9   1      160.00      213.43     22.63 o 
   3   9   1      428.56      516.59     47.92 o 
   4   9   1      427.84      504.47     61.02 o 
   5   9   1      236.08      325.63     46.83 o 
   6   9   1      631.46      634.46     47.37 o 
   7   9   1      771.17      804.29     58.10 o 
   8   9   1        2.26      -32.62     32.61 o 
   9   9   1       18.29      -55.53     36.03 o 
  10   9   1       71.76       66.92     70.28 o 
  11   9   1        5.88      -22.56     94.32 o 
  12   9   1        2.90      -41.24    137.96 o 
 -13  10   1       67.31      127.83     95.97 o 
 -12  10   1       14.02       71.15     87.70 o 
 -11  10   1       19.61       37.23     76.12 o 
 -10  10   1       98.47      110.87     70.33 o 
  -9  10   1        2.60       13.33     43.00 o 
  -8  10   1      149.30      218.87     47.34 o 
  -7  10   1       28.53       73.17     58.33 o 
  -6  10   1      137.22      149.09     29.64 o 
  -5  10   1       47.54       35.48     18.50 o 
  -4  10   1      130.89       96.13     18.48 o 
  -3  10   1       42.34       44.04     15.96 o 
  -2  10   1       10.83       41.17     14.91 o 
  -1  10   1      671.52      746.22     45.96 o 
   0  10   1      843.80      825.32     50.52 o 
   1  10   1      140.76      210.03     33.74 o 
   2  10   1     1208.21     1212.09     70.46 o 
   3  10   1       22.83        3.33     20.42 o 
   4  10   1      187.12      209.84     26.64 o 
   5  10   1       19.36       -5.95     21.40 o 
   6  10   1      298.40      295.72     33.96 o 
   7  10   1       17.00      -21.47     26.04 o 
   8  10   1       50.62       21.81     36.50 o 
   9  10   1        5.78       -8.37     65.99 o 
  10  10   1       33.96        1.26     42.90 o 
  11  10   1       43.31      186.03    194.43 o 
  12  10   1        6.23      -18.44     95.35 o 
 -12  11   1       58.04        9.93     87.29 o 
 -11  11   1      146.48       98.46     81.49 o 
 -10  11   1       53.86      -23.58     67.43 o 
  -9  11   1       11.21       -1.87     61.64 o 
  -8  11   1       34.22       36.42     41.38 o 
  -7  11   1        4.55      -51.09     35.68 o 
  -6  11   1      186.01      224.17     33.87 o 
  -5  11   1      359.75      381.46     40.26 o 
  -4  11   1      279.53      320.05     35.58 o 
  -3  11   1      790.31      832.07     62.11 o 
  -2  11   1      852.03      830.59     66.87 o 
  -1  11   1     1735.56     1612.65     88.26 o 
   0  11   1       26.23       27.81     16.19 o 
   1  11   1      361.35      422.25     32.67 o 
   2  11   1        2.04      -26.94     16.25 o 
   3  11   1       78.11       86.94     22.93 o 
   4  11   1       14.72        6.49     21.28 o 
   5  11   1     2600.18     2532.83    139.96 o 
   6  11   1       19.22       -5.28     25.82 o 
   7  11   1        4.40      -27.73     26.62 o 
   8  11   1       31.57       53.22     38.59 o 
   9  11   1       44.24       20.31     40.35 o 
  10  11   1       27.22       40.42     44.32 o 
  11  11   1       97.18      121.62     86.04 o 
 -12  12   1       16.52      -21.51     85.63 o 
 -11  12   1       77.79      177.05     88.11 o 
 -10  12   1      301.74      242.42     59.96 o 
  -9  12   1      524.26      517.27     71.67 o 
  -8  12   1        4.66      -45.82     40.82 o 
  -7  12   1      325.36      319.17     53.90 o 
  -6  12   1       10.45       -9.69     27.73 o 
  -5  12   1     2226.57     2267.27    146.53 o 
  -4  12   1      901.77      865.03     66.16 o 
  -3  12   1     3915.87     3650.19    224.07 o 
  -2  12   1     1065.67     1045.48     75.13 o 
  -1  12   1        9.56        2.77     21.68 o 
   0  12   1      416.76      349.84     82.32 o 
   1  12   1      189.48      277.68     67.69 o 
   2  12   1     1055.92     1123.44     68.23 o 
   3  12   1     1048.37      998.48     74.93 o 
   4  12   1     1093.02     1180.79     75.17 o 
   5  12   1       69.24       82.72     27.26 o 
   6  12   1       70.88       82.16     29.52 o 
   7  12   1       73.46       79.61     32.03 o 
   8  12   1       22.71       61.71     41.01 o 
   9  12   1       49.33       42.75     50.99 o 
  10  12   1      106.80       75.04     59.21 o 
  11  12   1       62.36      106.32     91.42 o 
 -11  13   1        1.29      -13.24     82.74 o 
 -10  13   1       47.05      -22.33     51.04 o 
  -9  13   1       53.64       21.48     47.81 o 
  -8  13   1       45.03      118.82     48.69 o 
  -7  13   1      349.93      522.39     89.35 o 
  -6  13   1      147.85      178.92     53.09 o 
  -5  13   1     1640.25     1566.86    106.35 o 
  -4  13   1      382.59      391.69     42.98 o 
  -3  13   1       14.53       -2.46     38.22 o 
  -2  13   1      760.77      891.10    103.83 o 
  -1  13   1      576.93      526.24     47.59 o 
   0  13   1      308.31      317.91     47.09 o 
   1  13   1      350.95      305.70     36.63 o 
   2  13   1        1.44        2.57     25.63 o 
   3  13   1        1.79        6.61     25.04 o 
   4  13   1        1.52      -35.76     23.57 o 
   5  13   1       44.66       48.13     27.20 o 
   6  13   1       18.76       59.01     35.20 o 
   7  13   1        4.05      -21.90     46.75 o 
   8  13   1       91.90      -68.66     47.67 o 
   9  13   1        4.75      -88.69     50.60 o 
  10  13   1       48.12       24.65     57.62 o 
 -11  14   1        0.34      -75.29     80.25 o 
 -10  14   1       33.70       44.45     72.39 o 
  -9  14   1       23.59      124.90     56.98 o 
  -8  14   1       16.60       -9.30     82.11 o 
  -7  14   1       23.05      -29.33     39.62 o 
  -6  14   1      153.81      181.17     52.45 o 
  -5  14   1        0.06      -12.39     43.29 o 
  -4  14   1        6.41      -36.13     27.13 o 
  -3  14   1       12.88        6.39     26.69 o 
  -2  14   1      144.13      157.35     32.55 o 
  -1  14   1      139.69      158.55     31.61 o 
   0  14   1       25.14       38.00     28.07 o 
   1  14   1       16.70      -20.94     27.75 o 
   2  14   1       87.59       51.59     40.98 o 
   3  14   1      103.38       75.29     41.72 o 
   4  14   1       33.99      -29.13     38.75 o 
   5  14   1      141.23       15.53     43.88 o 
   6  14   1        0.82       -5.94     44.68 o 
   7  14   1       12.23       70.69     50.39 o 
   8  14   1      215.28      373.89     70.06 o 
   9  14   1        3.60       16.33     56.89 o 
  10  14   1        1.50      -49.18     58.42 o 
 -10  15   1       25.01      -64.02     73.43 o 
  -9  15   1       24.96       20.85     54.36 o 
  -8  15   1      106.73      137.75     55.87 o 
  -7  15   1      199.71      209.59     54.85 o 
  -6  15   1        6.67       25.08     43.35 o 
  -5  15   1       72.47       70.51     67.14 o 
  -4  15   1       54.87       82.15     32.39 o 
  -3  15   1       78.16       82.14     31.89 o 
  -2  15   1      520.70      520.23    109.65 o 
  -1  15   1      143.07      182.57     34.05 o 
   0  15   1      429.15      432.10     66.60 o 
   1  15   1       79.23       74.10     43.64 o 
   2  15   1       77.53       29.82     56.05 o 
   3  15   1        3.50       42.28     40.67 o 
   4  15   1      107.05      151.58     50.44 o 
   5  15   1       79.45       84.37     47.41 o 
   6  15   1      284.05      315.48     63.66 o 
   7  15   1        2.83      -54.19     71.98 o 
   8  15   1        6.64       19.03     83.98 o 
   9  15   1        0.07        3.31     90.18 o 
 -10  16   1       25.14       36.76     59.60 o 
  -9  16   1       42.24       24.23     75.91 o 
  -8  16   1       92.91      169.25     58.16 o 
  -7  16   1       36.68      -10.44     47.97 o 
  -6  16   1       38.66       99.39     48.72 o 
  -5  16   1      107.09      107.02     37.13 o 
  -4  16   1      154.22      151.16     36.85 o 
  -3  16   1      532.02      463.74     63.40 o 
  -2  16   1       32.01       85.68     41.83 o 
  -1  16   1       35.36       23.31     37.81 o 
   0  16   1       80.00       62.83     41.53 o 
   1  16   1       17.90        8.39     94.73 o 
   2  16   1      228.49      259.54     74.26 o 
   3  16   1       52.44       19.56     43.75 o 
   4  16   1      128.30      210.60     55.49 o 
   5  16   1       44.64       24.68     57.91 o 
   6  16   1       38.10       27.64     51.54 o 
   7  16   1       22.67       -9.51     85.63 o 
   8  16   1        2.92      -48.40     88.94 o 
   9  16   1       75.73       83.15    102.18 o 
  -9  17   1       45.79       46.02     60.84 o 
  -8  17   1        0.21      -44.26     78.60 o 
  -7  17   1       46.35       50.05     78.60 o 
  -6  17   1       13.11       72.39     73.22 o 
  -5  17   1       15.62       34.00     71.98 o 
  -4  17   1       24.49       25.84     66.19 o 
  -3  17   1       10.80       38.57     42.98 o 
  -2  17   1       75.86       58.72     42.47 o 
  -1  17   1       66.60      125.99     46.01 o 
   0  17   1        5.37       28.81     41.68 o 
   1  17   1        0.79       26.28     42.11 o 
   2  17   1       55.22        3.68     88.73 o 
   3  17   1        0.39       40.93     45.18 o 
   4  17   1       58.07       68.19     62.05 o 
   5  17   1        7.28       42.86     74.67 o 
   6  17   1       29.50       92.87     89.97 o 
   7  17   1        3.02      162.16     96.80 o 
   8  17   1        1.33      -54.19     89.35 o 
  -8  18   1       17.50       16.96     86.87 o 
  -7  18   1        0.62      -25.65     79.84 o 
  -6  18   1       46.82      -62.05     66.19 o 
  -5  18   1       14.25       43.10     48.92 o 
  -4  18   1       17.62       49.89     46.44 o 
  -3  18   1        5.81       22.54     44.99 o 
  -2  18   1       25.96       32.30     43.43 o 
  -1  18   1      125.66      168.16     50.70 o 
   0  18   1       16.41       86.08     56.67 o 
   1  18   1        1.18       42.25     46.12 o 
   2  18   1       89.77      146.71     54.22 o 
   3  18   1       67.23       15.97     48.81 o 
   4  18   1       23.80      105.11     52.99 o 
   5  18   1       37.47       28.48     54.76 o 
   6  18   1        0.31      -42.20     85.22 o 
   7  18   1        9.50      -26.89     88.53 o 
  -7  19   1       48.47       46.33     89.35 o 
  -6  19   1        9.72       76.12     85.63 o 
  -5  19   1        5.57       -9.93     74.46 o 
  -4  19   1        2.53      -40.97     45.52 o 
  -3  19   1       14.69      -12.38     45.69 o 
  -2  19   1        1.16       16.25     47.13 o 
  -1  19   1       41.41       66.15     49.66 o 
   0  19   1      148.92      236.34     57.77 o 
   1  19   1       10.20       21.22     87.49 o 
   2  19   1       61.63      104.32     54.91 o 
   3  19   1        7.86      -35.80     49.00 o 
   4  19   1        2.40       20.89    130.72 o 
   5  19   1       28.55       47.47     60.83 o 
   6  19   1       21.25      -95.15     83.98 o 
  -5  20   1       22.59      135.69     90.60 o 
  -4  20   1        3.10       52.93     55.63 o 
  -3  20   1        4.36       61.52     53.28 o 
  -2  20   1        0.14       28.95     51.78 o 
  -1  20   1       35.58       76.40     53.34 o 
   0  20   1        4.31      -10.81     83.98 o 
   1  20   1        1.89       16.23     53.02 o 
   2  20   1        3.38      -27.99     51.92 o 
   3  20   1        5.68       59.31     56.90 o 
   4  20   1       18.44        0.04     80.67 o 
  -2  21   1       22.68      -19.62     51.31 o 
  -1  21   1        5.55      152.31     60.07 o 
   0  21   1        0.23        8.19     52.51 o 
   1  21   1       21.29      -37.80     52.91 o 
 -15   0   2       55.11      146.03     94.32 o 
 -14   0   2      162.47      114.59     87.70 o 
 -13   0   2      323.43      424.85    104.25 o 
 -12   0   2     1276.42     1555.84    198.57 o 
 -11   0   2      117.08       54.73     53.57 o 
 -10   0   2      392.62      638.45     72.95 o 
  -9   0   2       60.19       53.36     49.23 o 
  -8   0   2     2449.00     2587.55    279.65 o 
  -7   0   2    15476.00    15454.98   1581.49 o 
  -6   0   2     6082.92     5673.58    586.18 o 
  -5   0   2     3131.05     3146.84    327.63 o 
  -4   0   2     3647.26     3488.13    360.73 o 
  -3   0   2     3713.80     4074.28    298.19 o 
  -2   0   2     1258.72     1188.49    128.65 o 
  -1   0   2    19200.72    18950.53   1378.39 o 
   0   0   2     6789.89     6935.26    507.55 o 
   1   0   2    32125.45    33371.14   2425.84 o 
   2   0   2    10193.91     9869.48    722.22 o 
   3   0   2       20.54        2.75     18.48 o 
   4   0   2     1990.63     1743.00    136.86 o 
   5   0   2      130.23       62.70     27.67 o 
   6   0   2      927.50      791.80     77.22 o 
   7   0   2      806.26      729.31    109.62 o 
   8   0   2       36.99       35.54     34.27 o 
   9   0   2      260.07      265.91     86.87 o 
  10   0   2      674.49      777.30    133.62 o 
  11   0   2      143.59       31.85     88.53 o 
  12   0   2       27.32       -7.86     85.63 o 
  13   0   2      328.38      488.14    131.96 o 
 -15   1   2        4.69       10.62     71.15 o 
 -14   1   2        0.19      -45.59     76.94 o 
 -13   1   2        8.93       16.34     52.51 o 
 -12   1   2       15.30       33.12     39.12 o 
 -11   1   2       57.37       37.92     30.10 o 
 -10   1   2     1727.97     1719.96    118.76 o 
  -9   1   2       21.65        5.63     26.10 o 
  -8   1   2      774.13      787.42     61.59 o 
  -7   1   2       87.68       99.98     16.82 o 
  -6   1   2     3535.66     3880.63    233.18 o 
  -5   1   2     4313.74     4353.07    261.20 o 
  -4   1   2     7228.31     7779.39    462.66 o 
  -3   1   2      452.97      439.23     30.14 o 
  -2   1   2     2680.55     2583.82    156.09 o 
  -1   1   2      105.27      156.52     13.05 o 
   0   1   2    24007.91    23956.87   1231.67 o 
   1   1   2     3218.55     3220.45    169.04 o 
   2   1   2     6019.94     5854.06    304.70 o 
   3   1   2     3010.28     2879.13    153.49 o 
   4   1   2       10.15       24.47     18.18 o 
   5   1   2        9.31      -11.73     19.80 o 
   6   1   2      126.34      147.67     24.03 o 
   7   1   2       34.88       11.18     22.83 o 
   8   1   2      503.16      483.66     58.19 o 
   9   1   2      220.89      218.13     59.15 o 
  10   1   2        3.91       -8.10     68.05 o 
  11   1   2        3.37        4.74     80.67 o 
  12   1   2       28.54      -35.99     61.43 o 
  13   1   2        4.65      -27.58     66.98 o 
 -15   2   2       16.24       16.87     62.45 o 
 -14   2   2       18.30       46.60     59.57 o 
 -13   2   2       68.72       89.90     54.82 o 
 -12   2   2        5.31       47.00     39.71 o 
 -11   2   2      134.49      184.29     41.78 o 
 -10   2   2        1.86      -52.91     29.81 o 
  -9   2   2      289.29      324.78     39.79 o 
  -8   2   2      216.66      263.88     34.05 o 
  -7   2   2      175.89      207.30     35.53 o 
  -6   2   2       51.19       58.20     14.12 o 
  -5   2   2     1406.97     1425.74     78.55 o 
  -4   2   2     1145.30     1231.13     68.14 o 
  -3   2   2        8.08        3.56      6.11 o 
  -2   2   2     3719.11     3836.68    202.52 o 
  -1   2   2     1361.51     1402.28     67.89 o 
   0   2   2     8873.18     9351.85    487.27 o 
   1   2   2    14414.10    14798.45    762.22 o 
   2   2   2     1564.11     1551.25     84.31 o 
   3   2   2        4.87        3.90     12.29 o 
   4   2   2        2.64       -0.26     14.33 o 
   5   2   2     1081.18     1086.61     65.52 o 
   6   2   2      251.77      241.70     28.87 o 
   7   2   2       60.93       94.93     25.59 o 
   8   2   2       40.62        0.24     25.38 o 
   9   2   2        0.82        4.15     54.70 o 
  10   2   2       21.01      -29.08     50.13 o 
  11   2   2      189.29      211.57     67.07 o 
  12   2   2       15.18       76.95     66.96 o 
  13   2   2       27.45       39.57     72.19 o 
 -15   3   2       37.08        0.65     65.43 o 
 -14   3   2       20.78       58.91     61.08 o 
 -13   3   2        3.06       15.26     54.70 o 
 -12   3   2      514.12      504.15     86.65 o 
 -11   3   2       44.39       24.78     35.99 o 
 -10   3   2      946.82      909.20     74.61 o 
  -9   3   2     1503.72     1608.98    109.94 o 
  -8   3   2        2.86      -19.58     22.75 o 
  -7   3   2     1018.90     1044.76     94.04 o 
  -6   3   2      276.04      254.74     30.93 o 
  -5   3   2    10216.01    10276.90    536.98 o 
  -4   3   2     6394.62     6573.10    344.62 o 
  -3   3   2    10359.43    10286.65    479.22 o 
  -2   3   2      162.34      138.26     13.18 o 
  -1   3   2      249.17      280.96     19.89 o 
   0   3   2     4174.69     4200.04    218.16 o 
   1   3   2     7177.54     6966.34    510.61 o 
   2   3   2     6146.69     5969.21    310.56 o 
   3   3   2     1495.23     1406.36     78.74 o 
   4   3   2     2548.03     2415.48    130.90 o 
   5   3   2       11.37        0.35     16.73 o 
   6   3   2      525.70      608.67     66.74 o 
   7   3   2      592.99      599.75     72.17 o 
   8   3   2     1057.08      965.05     86.44 o 
   9   3   2      158.11      257.30     36.95 o 
  10   3   2       64.55       37.23     38.33 o 
  11   3   2       30.54       32.37     59.79 o 
  12   3   2       61.25       49.05     68.45 o 
  13   3   2       83.48      -50.11     88.73 o 
 -15   4   2        3.30      132.19     70.64 o 
 -14   4   2      112.41      179.51     75.08 o 
 -13   4   2      388.70      386.74    103.21 o 
 -12   4   2      236.50      233.26     48.37 o 
 -11   4   2       87.48        5.78     50.80 o 
 -10   4   2        9.85        8.13     31.57 o 
  -9   4   2      699.67      701.24     78.21 o 
  -8   4   2     2048.33     2101.07    120.25 o 
  -7   4   2     2498.48     2479.33    135.47 o 
  -6   4   2     5853.74     6245.39    329.44 o 
  -5   4   2      913.21      917.25     47.25 o 
  -4   4   2      206.56      212.43     15.68 o 
  -3   4   2     5021.60     5143.16    241.29 o 
  -2   4   2     6238.51     6121.71    374.78 o 
  -1   4   2     2098.83     1951.82    120.60 o 
   0   4   2     8017.34     7965.16    473.77 o 
   1   4   2     4741.15     4918.26    256.47 o 
   2   4   2       51.87       72.26     14.14 o 
   3   4   2     1199.69     1066.52     61.94 o 
   4   4   2      207.81      171.04     39.83 o 
   5   4   2      518.43      442.60     49.86 o 
   6   4   2     1013.58      961.21     62.18 o 
   7   4   2      220.62      318.69     51.16 o 
   8   4   2       17.57       31.95     26.33 o 
   9   4   2      145.64      185.74     41.47 o 
  10   4   2       43.08      121.73     43.75 o 
  11   4   2      282.59      446.81     80.54 o 
  12   4   2       37.86      -24.74     64.64 o 
  13   4   2       12.00      -84.80     69.32 o 
 -14   5   2        1.50       19.12     60.05 o 
 -13   5   2       10.98       22.75     70.33 o 
 -12   5   2       73.46       91.36     44.19 o 
 -11   5   2       35.85       79.60     39.47 o 
 -10   5   2       20.41       40.61     34.05 o 
  -9   5   2      156.69      110.42     32.15 o 
  -8   5   2        4.00       -9.52     19.38 o 
  -7   5   2       92.69       70.87     19.69 o 
  -6   5   2      631.09      650.09     36.80 o 
  -5   5   2       55.81       62.15     11.72 o 
  -4   5   2     2259.79     2374.57    114.28 o 
  -3   5   2      221.71      280.58     24.15 o 
  -2   5   2     1250.59     1242.91     97.40 o 
  -1   5   2       21.87       10.49     12.31 o 
   0   5   2      931.83     1022.27     56.78 o 
   1   5   2      444.56      466.57     30.87 o 
   2   5   2      193.15      212.38     20.62 o 
   3   5   2      886.67      881.14     53.44 o 
   4   5   2        0.73        4.33     15.91 o 
   5   5   2      190.45      216.56     26.08 o 
   6   5   2        0.62        2.67     20.52 o 
   7   5   2       20.96       36.00     24.51 o 
   8   5   2        6.77      -36.50     25.71 o 
   9   5   2        5.55      -29.42     34.83 o 
  10   5   2        0.83      -44.07     37.31 o 
  11   5   2       24.76      100.47     62.59 o 
  12   5   2       22.72      -45.76     64.36 o 
 -14   6   2      114.08      148.10     93.49 o 
 -13   6   2      158.88      165.94     63.61 o 
 -12   6   2      397.21      413.21     67.56 o 
 -11   6   2       35.68       36.70     37.37 o 
 -10   6   2       48.23       34.43     34.53 o 
  -9   6   2      277.97      242.15     58.05 o 
  -8   6   2     1120.58     1116.55     69.41 o 
  -7   6   2      870.10      919.67     67.35 o 
  -6   6   2      975.47      917.13     49.74 o 
  -5   6   2      494.54      478.46     29.29 o 
  -4   6   2     2121.98     2349.58    124.99 o 
  -3   6   2       22.31       20.22     13.38 o 
  -2   6   2     2575.85     2338.78    177.99 o 
  -1   6   2     1595.86     1642.51    103.49 o 
   0   6   2     6082.00     5964.94    356.35 o 
   1   6   2      624.05      708.71     51.05 o 
   2   6   2      688.97      736.38     60.78 o 
   3   6   2      127.16      136.29     23.41 o 
   4   6   2     3339.90     3233.14    173.00 o 
   5   6   2     1143.08     1158.46    101.51 o 
   6   6   2      857.77      948.90     65.98 o 
   7   6   2       76.62       56.88     34.63 o 
   8   6   2       29.73       25.71     37.08 o 
   9   6   2       26.21       35.36     36.95 o 
  10   6   2      246.14      238.44     50.22 o 
  11   6   2        9.32        9.20     60.81 o 
  12   6   2       53.88       56.02     65.94 o 
 -14   7   2        7.54      159.68     91.84 o 
 -13   7   2       51.51       42.20     83.15 o 
 -12   7   2       78.99       30.20     75.70 o 
 -11   7   2      634.48      750.50     85.50 o 
 -10   7   2      739.30      694.60     78.97 o 
  -9   7   2      157.59       96.97     41.24 o 
  -8   7   2        5.32        1.27     23.39 o 
  -7   7   2       98.48       91.71     24.14 o 
  -6   7   2     1627.30     1715.52     94.03 o 
  -5   7   2     3344.55     3420.94    180.63 o 
  -4   7   2      901.16      791.61     46.94 o 
  -3   7   2     6080.86     5908.23    356.79 o 
  -2   7   2     1818.70     1739.78    135.28 o 
  -1   7   2      169.09      141.14     20.74 o 
   0   7   2     5615.17     5373.90    292.52 o 
   1   7   2      360.43      295.94     24.64 o 
   2   7   2     1228.16     1213.61     69.67 o 
   3   7   2     5390.82     5251.58    276.02 o 
   4   7   2      857.35      793.17     61.72 o 
   5   7   2        8.57       22.80     20.79 o 
   6   7   2      166.83      195.40     29.35 o 
   7   7   2     1012.36     1263.89    113.27 o 
   8   7   2      172.02      241.10     37.28 o 
   9   7   2      307.09      431.87     55.16 o 
  10   7   2       42.65       13.47     52.61 o 
  11   7   2       21.30     -100.99     59.36 o 
  12   7   2       39.85        8.78     67.93 o 
 -14   8   2        5.40       19.86     91.84 o 
 -13   8   2        4.56       88.53     86.04 o 
 -12   8   2      140.41      237.86     90.18 o 
 -11   8   2        0.38       24.41     69.50 o 
 -10   8   2      241.40      283.37     79.84 o 
  -9   8   2      149.60      182.42     64.33 o 
  -8   8   2      280.28      192.04     41.19 o 
  -7   8   2      277.95      228.42     31.21 o 
  -6   8   2       94.09      148.12     20.42 o 
  -5   8   2       57.88       92.00     15.98 o 
  -4   8   2       91.35      114.71     17.49 o 
  -3   8   2      480.13      526.82     48.22 o 
  -2   8   2     1813.95     1718.08    134.25 o 
  -1   8   2     1565.40     1534.51     83.62 o 
   0   8   2       32.70       39.38     13.10 o 
   1   8   2      963.17      916.47     54.35 o 
   2   8   2       59.21       50.10     17.42 o 
   3   8   2      473.07      560.81     40.68 o 
   4   8   2      264.59      277.14     38.33 o 
   5   8   2      557.77      535.32     42.98 o 
   6   8   2       25.03        7.61     23.34 o 
   7   8   2       37.43       41.49     27.51 o 
   8   8   2       82.66       99.41     32.30 o 
   9   8   2        2.11      -23.76     38.99 o 
  10   8   2       35.97        8.42     52.98 o 
  11   8   2       46.73       -2.68     61.98 o 
  12   8   2        3.45       51.63     70.17 o 
 -13   9   2        6.79       55.43     90.60 o 
 -12   9   2        7.36      -76.94     74.05 o 
 -11   9   2       42.10       31.03     71.57 o 
 -10   9   2       31.23       51.30     64.53 o 
  -9   9   2      589.70      479.26     61.54 o 
  -8   9   2        4.01      -43.28     33.76 o 
  -7   9   2        6.09        5.14     31.66 o 
  -6   9   2        1.65        2.37     20.41 o 
  -5   9   2       48.80       54.44     21.34 o 
  -4   9   2      131.55      124.49     23.10 o 
  -3   9   2      738.91      805.89     74.00 o 
  -2   9   2      125.98      121.79     22.39 o 
  -1   9   2      196.55      243.96     25.97 o 
   0   9   2       22.13       21.47     15.58 o 
   1   9   2     2682.11     2762.02    148.23 o 
   2   9   2      627.38      707.25     46.79 o 
   3   9   2      471.12      502.52     39.14 o 
   4   9   2       28.72       29.50     21.33 o 
   5   9   2        0.33      -17.45     29.56 o 
   6   9   2       25.60       20.56     25.86 o 
   7   9   2      465.88      461.56     53.74 o 
   8   9   2       82.48       92.39     33.48 o 
   9   9   2       31.15      -28.46     40.05 o 
  10   9   2        7.31      -46.41     63.07 o 
  11   9   2        6.31       32.93     64.06 o 
 -13  10   2      185.30      173.74    100.11 o 
 -12  10   2       59.73      122.45     86.46 o 
 -11  10   2       15.73      -23.58     71.98 o 
 -10  10   2       25.69      -15.31     64.12 o 
  -9  10   2      143.95      173.05     49.43 o 
  -8  10   2      622.66      695.04     75.90 o 
  -7  10   2     1577.66     1503.05    124.31 o 
  -6  10   2      343.51      416.04     41.13 o 
  -5  10   2      413.22      528.07     57.77 o 
  -4  10   2      204.79      229.55     29.29 o 
  -3  10   2       87.70       74.01     22.20 o 
  -2  10   2      669.73      587.54     47.50 o 
  -1  10   2     1859.38     1794.38    116.14 o 
   0  10   2     1731.27     1658.95    108.26 o 
   1  10   2     1688.33     1788.23     98.78 o 
   2  10   2      110.23      124.65     22.50 o 
   3  10   2      930.45     1019.88     63.82 o 
   4  10   2      136.04      195.05     28.71 o 
   5  10   2      670.72      669.55     57.20 o 
   6  10   2     1164.77     1189.19    137.15 o 
   7  10   2       55.09       30.88     30.17 o 
   8  10   2       13.34      -17.93     37.02 o 
   9  10   2       18.81       43.52     46.53 o 
  10  10   2       67.16       95.66     69.93 o 
  11  10   2       40.04       13.94     59.72 o 
 -13  11   2      119.04      157.61    100.94 o 
 -12  11   2      196.07      202.70     94.32 o 
 -11  11   2       39.30      119.14     79.84 o 
 -10  11   2      196.84      163.40     76.94 o 
  -9  11   2      126.50       82.63     45.20 o 
  -8  11   2        0.07      -28.68     36.83 o 
  -7  11   2     1393.74     1416.27    169.19 o 
  -6  11   2       18.93       36.82     33.63 o 
  -5  11   2      370.63      388.63     40.07 o 
  -4  11   2      499.69      598.40     50.20 o 
  -3  11   2      608.46      551.62     47.44 o 
  -2  11   2      455.92      412.30     52.81 o 
  -1  11   2        1.81      -17.99     26.33 o 
   0  11   2       82.89      132.89     26.71 o 
   1  11   2      675.41      627.91     53.30 o 
   2  11   2      235.46      206.72     32.65 o 
   3  11   2      237.08      238.92     29.74 o 
   4  11   2      957.28      972.86     64.88 o 
   5  11   2       52.84       47.35     27.58 o 
   6  11   2        0.27       32.08     29.80 o 
   7  11   2      253.15      210.13     37.09 o 
   8  11   2       53.56      103.18     43.97 o 
   9  11   2       35.96       29.13     43.69 o 
  10  11   2       34.00       -9.46     66.22 o 
  11  11   2        0.84      -56.97     61.22 o 
 -12  12   2       37.25       33.09     86.87 o 
 -11  12   2       94.91      -20.68     76.94 o 
 -10  12   2       47.18      165.06     76.12 o 
  -9  12   2        1.80       -2.03     93.28 o 
  -8  12   2       87.96      147.85     46.50 o 
  -7  12   2      235.46      262.72     49.58 o 
  -6  12   2       27.50       90.67     39.49 o 
  -5  12   2      411.48      413.14     42.30 o 
  -4  12   2        0.58       -4.37     24.46 o 
  -3  12   2       37.59       47.54     28.17 o 
  -2  12   2       36.41       50.10     25.43 o 
  -1  12   2        0.13       16.97     29.40 o 
   0  12   2      119.07      107.91     27.70 o 
   1  12   2        5.04      -25.42     23.70 o 
   2  12   2      109.22       86.60     30.07 o 
   3  12   2       93.74       91.11     32.14 o 
   4  12   2        0.55       19.47     32.48 o 
   5  12   2      435.26      409.09     41.74 o 
   6  12   2      411.27      384.56     47.84 o 
   7  12   2        1.58       -5.68     31.42 o 
   8  12   2        0.58       61.54     42.49 o 
   9  12   2        3.37      -67.60     44.47 o 
  10  12   2       12.94      -20.88     49.03 o 
 -12  13   2       24.86     -108.38     84.39 o 
 -11  13   2       49.70      186.98     92.25 o 
 -10  13   2      117.02      251.10     85.22 o 
  -9  13   2       35.55       96.94     54.40 o 
  -8  13   2       67.96       84.19     45.74 o 
  -7  13   2      119.43      162.99     46.36 o 
  -6  13   2        9.49       24.02     53.98 o 
  -5  13   2     1540.04     1407.24     98.40 o 
  -4  13   2      221.01      308.94     38.35 o 
  -3  13   2        7.33       20.56     29.28 o 
  -2  13   2      808.18      882.69     67.97 o 
  -1  13   2      112.15      121.23     36.71 o 
   0  13   2      129.99      117.42     30.68 o 
   1  13   2      697.65      763.23     64.06 o 
   2  13   2      908.96      875.81     70.34 o 
   3  13   2      183.62      184.82     39.61 o 
   4  13   2       84.90       94.25     36.49 o 
   5  13   2      403.75      420.69     52.34 o 
   6  13   2        5.67      -60.93     34.50 o 
   7  13   2       49.29      -27.33     37.80 o 
   8  13   2      326.89      234.17    111.28 o 
   9  13   2       24.36      -22.34     83.56 o 
  10  13   2        0.14       14.17     63.04 o 
 -11  14   2        4.33      -25.23     81.08 o 
 -10  14   2       24.26       85.63     76.53 o 
  -9  14   2       69.59       73.67     50.56 o 
  -8  14   2      119.52       80.52     57.91 o 
  -7  14   2      218.14      276.57     85.01 o 
  -6  14   2      429.19      597.13     72.23 o 
  -5  14   2        5.10       42.46     30.15 o 
  -4  14   2      157.94       97.86     34.36 o 
  -3  14   2      361.61      398.86     44.58 o 
  -2  14   2       50.97      108.03     34.63 o 
  -1  14   2      494.39      497.92    125.16 o 
   0  14   2      588.45      570.97     53.62 o 
   1  14   2      154.31      123.86     33.53 o 
   2  14   2        0.66        4.06     30.83 o 
   3  14   2      106.11      153.34     47.32 o 
   4  14   2      233.00      268.09     45.30 o 
   5  14   2      209.45      200.25     43.16 o 
   6  14   2      147.21      151.54     44.30 o 
   7  14   2        1.89       61.30     61.64 o 
   8  14   2      141.80      -36.40     82.74 o 
   9  14   2       76.53      117.07     99.28 o 
 -11  15   2       34.89       27.72     90.60 o 
 -10  15   2        0.14       -4.55     81.08 o 
  -9  15   2        4.38      -50.29     49.56 o 
  -8  15   2       23.53       65.52     50.27 o 
  -7  15   2        0.94        5.50     44.10 o 
  -6  15   2       37.38        0.84     46.75 o 
  -5  15   2      208.75      227.68     40.34 o 
  -4  15   2      548.29      456.33     49.42 o 
  -3  15   2      379.38      296.19     41.08 o 
  -2  15   2        1.45       34.23     30.28 o 
  -1  15   2       33.11       53.51     69.26 o 
   0  15   2       26.02       68.91     40.06 o 
   1  15   2       66.50       44.14     32.47 o 
   2  15   2        1.17      -13.39     31.47 o 
   3  15   2       42.30       91.19     37.05 o 
   4  15   2        6.73      -15.62     35.53 o 
   5  15   2        1.37      -75.70     47.63 o 
   6  15   2       25.94       -6.35     52.40 o 
   7  15   2       16.36     -112.93     82.74 o 
   8  15   2        2.16      -81.08     88.53 o 
   9  15   2       12.07      -11.17     95.97 o 
 -10  16   2       10.29       -4.44     56.83 o 
  -9  16   2        4.36      -14.75     70.74 o 
  -8  16   2       74.71       56.72     65.36 o 
  -7  16   2       69.79       86.48     50.87 o 
  -6  16   2      119.47       46.97     48.09 o 
  -5  16   2       78.76      134.83     38.60 o 
  -4  16   2      135.46      152.68     37.25 o 
  -3  16   2      248.66      175.13     44.23 o 
  -2  16   2      134.28       87.97     38.28 o 
  -1  16   2       14.11       43.46     32.63 o 
   0  16   2        6.72      -24.21     38.23 o 
   1  16   2        0.50       72.41     45.00 o 
   2  16   2        0.53       -1.32     41.85 o 
   3  16   2      105.12       62.33     50.02 o 
   4  16   2       43.89       84.84     53.66 o 
   5  16   2       10.89      -26.09     77.77 o 
   6  16   2       58.61       68.00     57.39 o 
   7  16   2        8.57     -109.21     81.91 o 
   8  16   2       22.82     -169.61     84.80 o 
  -9  17   2        2.20       35.95     56.29 o 
  -8  17   2       99.48       80.76     54.93 o 
  -7  17   2        0.29      -41.41     48.25 o 
  -6  17   2       12.78       19.18     48.39 o 
  -5  17   2       74.25       51.97     47.77 o 
  -4  17   2      527.80      571.11     59.45 o 
  -3  17   2       71.22      101.41     38.05 o 
  -2  17   2       34.90       36.34     43.38 o 
  -1  17   2       16.56        3.69     42.40 o 
   0  17   2      130.37       70.05     85.42 o 
   1  17   2       62.05       42.14     44.82 o 
   2  17   2      186.27      171.56     54.54 o 
   3  17   2       99.70       97.38     53.88 o 
   4  17   2       14.17      -29.02    103.01 o 
   5  17   2        0.08       21.33     67.43 o 
   6  17   2       25.77       22.87     61.84 o 
   7  17   2       32.75     -171.26     85.63 o 
  -8  18   2        1.93       22.33     56.11 o 
  -7  18   2       10.43       14.89     78.18 o 
  -6  18   2       20.37       62.05     74.88 o 
  -5  18   2       57.70       24.82     71.98 o 
  -4  18   2        0.30       -5.93     44.16 o 
  -3  18   2      116.17       86.09     48.30 o 
  -2  18   2        7.93       36.20     46.21 o 
  -1  18   2       44.16        4.10     45.49 o 
   0  18   2        3.00       -9.31     47.78 o 
   1  18   2       28.01       42.88     51.15 o 
   2  18   2        9.73      -50.49     46.44 o 
   3  18   2       60.82       87.11     55.72 o 
   4  18   2       30.29       91.14     58.24 o 
   5  18   2        4.17      -92.69     56.90 o 
   6  18   2       18.81      -30.93     61.72 o 
  -7  19   2       24.25       87.70     83.98 o 
  -6  19   2       37.03       64.95     77.36 o 
  -5  19   2       20.22       73.22     76.53 o 
  -4  19   2       30.93       48.28     50.44 o 
  -3  19   2       27.35       64.09     50.59 o 
  -2  19   2        5.56       -5.28     46.21 o 
  -1  19   2       12.27       79.01     52.95 o 
   0  19   2       21.50        0.88     49.58 o 
   1  19   2       18.08       77.04     54.08 o 
   2  19   2       26.05       47.04     55.64 o 
   3  19   2       33.38       35.33     57.17 o 
   4  19   2        3.14      -21.92     58.74 o 
   5  19   2        7.89       -1.76     62.92 o 
  -5  20   2        0.32       43.44     83.98 o 
  -4  20   2        0.03      123.06     77.36 o 
  -3  20   2        3.44       32.41     51.92 o 
  -2  20   2       54.36       83.60     54.09 o 
  -1  20   2       42.92      102.83     55.38 o 
   0  20   2        6.00      -32.54     51.65 o 
   1  20   2        1.28      -36.76     52.77 o 
   2  20   2       12.58       73.59     58.41 o 
   3  20   2        0.22        8.31     57.24 o 
  -1  21   2       35.60       -6.78     94.73 o 
 -15   1   3       66.73        9.31     62.45 o 
 -14   1   3      148.11      105.93     59.67 o 
 -13   1   3      111.77      122.55     39.09 o 
 -12   1   3       11.48      -11.77     34.09 o 
 -11   1   3       80.84       75.80     37.16 o 
 -10   1   3     1740.38     1675.84    114.96 o 
  -9   1   3       49.73       49.46     35.34 o 
  -8   1   3     2853.69     2689.90    203.44 o 
  -7   1   3     1486.75     1485.74    116.27 o 
  -6   1   3     1777.38     1863.82    114.71 o 
  -5   1   3       17.15       51.08     13.15 o 
  -4   1   3     1235.74     1163.02     63.65 o 
  -3   1   3     1285.61     1279.90     69.42 o 
  -2   1   3     7483.38     7113.47    367.94 o 
  -1   1   3     3818.77     3754.31    197.01 o 
   0   1   3       45.95       51.36     12.81 o 
   1   1   3     1290.03     1331.37     65.05 o 
   2   1   3     1698.32     1634.00     91.01 o 
   3   1   3     2472.06     2369.57    128.55 o 
   4   1   3     2900.40     2906.90    157.71 o 
   5   1   3      666.21      651.02     55.57 o 
   6   1   3     1567.41     1466.54    101.74 o 
   7   1   3       29.68       11.33     25.53 o 
   8   1   3       29.23       -6.46     40.70 o 
   9   1   3       53.50       37.69     42.43 o 
  10   1   3      155.13      143.71     65.98 o 
  11   1   3      170.35      100.67     67.48 o 
  12   1   3       12.20      -71.35     95.77 o 
 -15   2   3       13.28     -110.57     55.29 o 
 -14   2   3       12.26       40.39     58.36 o 
 -13   2   3      165.21      208.94     49.32 o 
 -12   2   3      467.88      374.02     52.46 o 
 -11   2   3      241.98      343.03     52.58 o 
 -10   2   3     1565.54     1586.19    110.61 o 
  -9   2   3      914.78      993.38    118.21 o 
  -8   2   3       47.76       94.05     25.31 o 
  -7   2   3      991.90     1026.41     60.82 o 
  -6   2   3     1141.70     1024.03     60.01 o 
  -5   2   3      847.96      699.27     42.44 o 
  -4   2   3     8460.57     8416.33    393.69 o 
  -3   2   3      690.25      767.13     51.77 o 
  -2   2   3      843.80      939.91     53.64 o 
  -1   2   3     4040.36     3869.53    183.40 o 
   0   2   3    13506.10    13681.02    638.95 o 
   1   2   3     5050.82     4902.52    232.76 o 
   2   2   3     1614.93     1520.58     97.55 o 
   3   2   3     3086.95     2752.18    170.64 o 
   4   2   3      683.14      667.35     53.50 o 
   5   2   3       73.73      105.59     23.12 o 
   6   2   3     1973.14     1869.53    107.60 o 
   7   2   3      772.29      763.24     57.22 o 
   8   2   3      796.76      789.61     92.97 o 
   9   2   3      349.87      330.46     50.99 o 
  10   2   3      209.93      162.78     62.65 o 
  11   2   3       23.11      108.22     88.94 o 
  12   2   3        1.46      -29.89     68.72 o 
 -15   3   3        6.43      -14.26     87.29 o 
 -14   3   3       61.59        1.79     55.72 o 
 -13   3   3        6.26      -34.56     40.35 o 
 -12   3   3        4.84      -41.32     37.78 o 
 -11   3   3      190.01      163.09     48.92 o 
 -10   3   3      186.39      271.04     41.34 o 
  -9   3   3        7.53      -27.71     26.07 o 
  -8   3   3      372.09      330.13     37.32 o 
  -7   3   3      194.86      212.51     22.95 o 
  -6   3   3       32.99       43.06     15.17 o 
  -5   3   3      225.90      246.33     17.94 o 
  -4   3   3      907.76      923.29     47.17 o 
  -3   3   3      370.33      370.26     25.06 o 
  -2   3   3      114.73      136.27     15.03 o 
  -1   3   3     1079.73     1137.65     57.16 o 
   0   3   3       15.90       10.71      9.59 o 
   1   3   3      314.60      331.46     25.92 o 
   2   3   3     2554.31     2605.33    140.18 o 
   3   3   3       39.76       32.38     18.57 o 
   4   3   3      497.64      535.68     41.32 o 
   5   3   3      975.37     1021.84    117.39 o 
   6   3   3       56.67        7.50     23.63 o 
   7   3   3      301.99      297.87     72.31 o 
   8   3   3        5.93      -25.69     27.54 o 
   9   3   3        0.58        0.07     32.04 o 
  10   3   3       25.30       61.01     42.80 o 
  11   3   3       99.70       52.74     65.03 o 
  12   3   3        2.06      -56.70     94.32 o 
 -15   4   3       60.45      -82.74     86.87 o 
 -14   4   3       52.09       83.33     60.68 o 
 -13   4   3        2.22       27.32     43.62 o 
 -12   4   3      165.76      176.18     44.88 o 
 -11   4   3      183.77      128.73     40.93 o 
 -10   4   3      234.05      193.55     39.31 o 
  -9   4   3      519.39      498.75     82.46 o 
  -8   4   3       16.30       37.04     25.30 o 
  -7   4   3       26.67       43.77     17.43 o 
  -6   4   3     1073.73     1039.37     72.25 o 
  -5   4   3     2840.05     2864.20    137.34 o 
  -4   4   3     1380.52     1288.59     64.29 o 
  -3   4   3       17.91       26.88      9.44 o 
  -2   4   3      172.33      207.01     19.34 o 
  -1   4   3      186.54      218.29     18.31 o 
   0   4   3      198.64      225.21     20.25 o 
   1   4   3     5946.98     5886.58    307.23 o 
   2   4   3      759.46      750.13     61.58 o 
   3   4   3      277.93      290.82     27.63 o 
   4   4   3       31.30       58.55     20.54 o 
   5   4   3      254.99      247.75     29.80 o 
   6   4   3       61.21       -2.68     24.19 o 
   7   4   3       79.57       67.42     28.77 o 
   8   4   3      530.57      553.55     50.31 o 
   9   4   3        9.79       25.36     32.69 o 
  10   4   3        5.26        6.29     42.10 o 
  11   4   3        6.47     -115.61    146.65 o 
  12   4   3        1.48      -17.95     71.22 o 
 -15   5   3      142.69       75.70     93.90 o 
 -14   5   3       40.69       88.94     86.87 o 
 -13   5   3      226.72      427.15     75.92 o 
 -12   5   3       75.58      119.71     44.36 o 
 -11   5   3        0.11        2.73     35.72 o 
 -10   5   3      205.78      261.32     42.08 o 
  -9   5   3     1735.28     1752.13    118.61 o 
  -8   5   3     1734.37     1735.96    115.72 o 
  -7   5   3     2492.89     2635.56    144.05 o 
  -6   5   3     1820.56     1809.84     89.64 o 
  -5   5   3      421.36      542.07     31.71 o 
  -4   5   3       14.67       25.60      9.81 o 
  -3   5   3     8253.39     8357.22    512.70 o 
  -2   5   3     4812.87     4778.25    253.84 o 
  -1   5   3     2488.17     2387.13    126.86 o 
   0   5   3     1789.56     1641.97     90.20 o 
   1   5   3      229.06      308.73     44.18 o 
   2   5   3     1683.48     1844.89    102.01 o 
   3   5   3     2207.45     2129.75    117.55 o 
   4   5   3     2609.75     2457.28    155.70 o 
   5   5   3     1728.83     1650.32     96.17 o 
   6   5   3      458.01      434.13     41.43 o 
   7   5   3       64.26       45.06     28.57 o 
   8   5   3        0.17       81.60     32.81 o 
   9   5   3      282.43      273.79     42.72 o 
  10   5   3       96.07      121.17     47.83 o 
  11   5   3      161.31      221.61     74.56 o 
  12   5   3        3.88      134.62     77.12 o 
 -14   6   3       36.06      116.24     92.66 o 
 -13   6   3       67.55       79.69     56.69 o 
 -12   6   3      307.46      166.15     58.41 o 
 -11   6   3       80.17      106.30     65.57 o 
 -10   6   3      254.97      423.79     62.35 o 
  -9   6   3      229.87      203.57     45.93 o 
  -8   6   3        6.92       12.13     30.39 o 
  -7   6   3       10.73       10.71     18.67 o 
  -6   6   3     1611.24     1628.05     92.08 o 
  -5   6   3     2065.44     1946.39     96.12 o 
  -4   6   3      137.53      156.94     24.60 o 
  -3   6   3     2057.97     2075.52    132.88 o 
  -2   6   3       67.68       94.01     18.51 o 
  -1   6   3      364.36      322.85     36.71 o 
   0   6   3     2610.61     2730.75    145.11 o 
   1   6   3     3367.17     3124.05    166.22 o 
   2   6   3     1013.22     1004.52     61.40 o 
   3   6   3      337.66      300.37     29.48 o 
   4   6   3      227.12      213.31     27.35 o 
   5   6   3      115.20      133.31     27.31 o 
   6   6   3       15.71       29.22     45.44 o 
   7   6   3      526.32      468.58     53.86 o 
   8   6   3      596.70      532.32     67.03 o 
   9   6   3       85.85      132.90     45.48 o 
  10   6   3       66.98       84.69     51.90 o 
  11   6   3       33.82       53.86     66.24 o 
 -14   7   3        2.14       12.00     87.29 o 
 -13   7   3        9.93      -42.84     56.60 o 
 -12   7   3      268.04      206.34     61.35 o 
 -11   7   3        6.97       10.75     67.64 o 
 -10   7   3       38.26       19.65     64.12 o 
  -9   7   3       51.70       51.58     39.98 o 
  -8   7   3      146.38      198.70     34.08 o 
  -7   7   3       59.69       54.30     25.30 o 
  -6   7   3      342.70      428.06     58.43 o 
  -5   7   3        2.36       12.47     15.50 o 
  -4   7   3       66.89       88.99     19.84 o 
  -3   7   3      906.11      925.00     64.11 o 
  -2   7   3        4.03       19.36     16.33 o 
  -1   7   3       22.81        2.38     17.54 o 
   0   7   3     1611.68     1738.93     96.05 o 
   1   7   3       37.49       49.73     16.99 o 
   2   7   3      488.33      520.10     41.62 o 
   3   7   3      236.92      227.04     27.55 o 
   4   7   3        9.80       -3.34     20.56 o 
   5   7   3        1.95      -35.93     21.77 o 
   6   7   3       10.08      -29.50     25.44 o 
   7   7   3      213.38      129.77     32.74 o 
   8   7   3       30.63       66.67     33.80 o 
   9   7   3        6.86       39.54     43.05 o 
  10   7   3       46.41       13.69     49.15 o 
  11   7   3       12.01      -25.56     65.29 o 
 -14   8   3       21.28      -19.44     79.01 o 
 -13   8   3        0.64     -142.30     71.15 o 
 -12   8   3       87.55      108.80     75.70 o 
 -11   8   3      480.53      602.31    110.87 o 
 -10   8   3      614.79      643.15    171.88 o 
  -9   8   3      397.51      392.55     61.14 o 
  -8   8   3        2.68      -32.39     34.84 o 
  -7   8   3      194.54      264.06     41.82 o 
  -6   8   3      561.15      524.28     56.88 o 
  -5   8   3     2239.06     2330.09    145.83 o 
  -4   8   3     4092.25     3972.36    241.51 o 
  -3   8   3      237.73      226.35     28.06 o 
  -2   8   3       17.17       12.55     18.43 o 
  -1   8   3       22.49       38.90     20.48 o 
   0   8   3     3167.67     3165.89    168.62 o 
   1   8   3      529.30      492.01     36.79 o 
   2   8   3     2891.01     2745.44    171.10 o 
   3   8   3      750.77      764.84     70.34 o 
   4   8   3        0.70       -0.43     22.48 o 
   5   8   3      211.30      237.86     33.16 o 
   6   8   3      339.99      331.61     39.28 o 
   7   8   3      330.48      455.42     64.20 o 
   8   8   3      135.90      152.48     37.02 o 
   9   8   3      116.01      144.22     90.91 o 
  10   8   3        0.63      -57.35     45.45 o 
  11   8   3        0.21       -5.46     64.91 o 
 -14   9   3       76.55      208.91    102.18 o 
 -13   9   3       45.93       -0.83     79.84 o 
 -12   9   3      110.82       31.85     78.18 o 
 -11   9   3        0.87      -56.26     62.47 o 
 -10   9   3      509.30      592.39    105.49 o 
  -9   9   3      303.50      328.05     79.43 o 
  -8   9   3      933.65      867.84    142.51 o 
  -7   9   3      524.55      503.97     59.57 o 
  -6   9   3      558.18      443.13     53.47 o 
  -5   9   3        7.50      -11.60     20.50 o 
  -4   9   3     1291.95     1114.96    128.78 o 
  -3   9   3     2368.62     2077.20    132.62 o 
  -2   9   3     1297.29     1351.02     90.81 o 
  -1   9   3      960.39      785.16    121.00 o 
   0   9   3      336.48      250.71     32.38 o 
   1   9   3      265.65      285.43     50.21 o 
   2   9   3      443.38      515.81     50.44 o 
   3   9   3     1889.64     1852.16    104.95 o 
   4   9   3     1308.98     1380.11    121.57 o 
   5   9   3       61.00       43.81     27.57 o 
   6   9   3      923.49     1041.17     72.10 o 
   7   9   3       14.99       33.09     31.56 o 
   8   9   3        7.98        3.90     33.22 o 
   9   9   3       30.55        0.67     43.49 o 
  10   9   3      123.38      123.77     51.26 o 
  11   9   3       25.08      113.97    146.03 o 
 -13  10   3       33.66      106.73     92.66 o 
 -12  10   3       14.71      -46.33     71.98 o 
 -11  10   3        1.97       13.65     73.22 o 
 -10  10   3        5.33      -42.20     62.88 o 
  -9  10   3        0.55       36.40     62.05 o 
  -8  10   3        7.66       35.09     37.15 o 
  -7  10   3      282.46      264.28     70.33 o 
  -6  10   3        2.21      -38.98     29.89 o 
  -5  10   3       14.31        1.06     21.92 o 
  -4  10   3      252.24      282.99     33.12 o 
  -3  10   3      131.21      146.01     27.21 o 
  -2  10   3      231.25      177.39     35.04 o 
  -1  10   3        1.42      -38.25     20.53 o 
   0  10   3      252.15      283.74     35.07 o 
   1  10   3      138.44      133.88     29.41 o 
   2  10   3        3.45       37.86     26.90 o 
   3  10   3      285.39      308.41     40.18 o 
   4  10   3      161.69      197.12     31.83 o 
   5  10   3      324.62      319.53     52.54 o 
   6  10   3      257.17      277.95     38.91 o 
   7  10   3        8.21      -36.91     31.37 o 
   8  10   3        6.06        5.02     35.62 o 
   9  10   3      122.12      117.73     49.53 o 
  10  10   3        9.09        0.00     49.94 o 
 -13  11   3       92.84       26.06     93.90 o 
 -12  11   3       24.31       66.19     86.04 o 
 -11  11   3       39.49        2.07     71.15 o 
 -10  11   3       16.79      -14.07     68.67 o 
  -9  11   3      325.38      286.40     99.70 o 
  -8  11   3       92.08       58.74     76.94 o 
  -7  11   3      895.04      908.88     88.91 o 
  -6  11   3       52.05       76.77     36.93 o 
  -5  11   3        1.06      -22.20     23.48 o 
  -4  11   3        2.95       57.18     46.29 o 
  -3  11   3       88.06       88.59     26.87 o 
  -2  11   3     1821.71     1696.25    137.42 o 
  -1  11   3      481.05      560.96     50.70 o 
   0  11   3      345.38      374.96     42.57 o 
   1  11   3       27.01        2.86     26.31 o 
   2  11   3       40.85       40.21     29.83 o 
   3  11   3      148.47      250.57     63.60 o 
   4  11   3      116.31       93.81     35.03 o 
   5  11   3      151.03      164.63     40.84 o 
   6  11   3      116.61       53.44     38.91 o 
   7  11   3      115.91      171.85     38.67 o 
   8  11   3       22.40        2.89     36.07 o 
   9  11   3       71.54      101.32     49.34 o 
  10  11   3       10.59      -12.32     48.03 o 
 -12  12   3       95.00      124.52     90.60 o 
 -11  12   3      268.05      214.70     88.94 o 
 -10  12   3      114.12       93.08     73.22 o 
  -9  12   3      166.41      118.52     48.26 o 
  -8  12   3       35.60       25.97     38.74 o 
  -7  12   3      237.15      269.59     50.81 o 
  -6  12   3      205.92      228.74     45.34 o 
  -5  12   3     1445.48     1481.63    101.31 o 
  -4  12   3      385.38      399.30     42.75 o 
  -3  12   3      483.04      471.67     49.12 o 
  -2  12   3        8.47      -20.47     29.37 o 
  -1  12   3      322.58      289.85     38.50 o 
   0  12   3      173.94      206.86     36.46 o 
   1  12   3     1367.47     1352.52     97.39 o 
   2  12   3      156.42       96.07     34.13 o 
   3  12   3      729.90      559.89     89.75 o 
   4  12   3      103.34      167.55     40.57 o 
   5  12   3      191.47      244.03     45.66 o 
   6  12   3      159.75      119.99     43.09 o 
   7  12   3       55.25       48.89     43.98 o 
   8  12   3      212.54      129.70     82.32 o 
   9  12   3       15.56       28.60     62.15 o 
 -12  13   3        5.22       37.23     90.60 o 
 -11  13   3       17.68     -100.94     72.81 o 
 -10  13   3       93.83       62.88     79.43 o 
  -9  13   3      166.28      241.27     55.59 o 
  -8  13   3        6.26       17.56     43.06 o 
  -7  13   3       22.86       86.23     44.44 o 
  -6  13   3      142.96      204.09     48.38 o 
  -5  13   3      486.43      436.62     73.47 o 
  -4  13   3       25.40       10.27     28.41 o 
  -3  13   3     1397.32     1267.57    110.49 o 
  -2  13   3        3.99      -13.07     27.51 o 
  -1  13   3      167.74      191.73     35.30 o 
   0  13   3        6.29       -8.73     28.74 o 
   1  13   3       22.15       72.45     32.19 o 
   2  13   3       25.25       18.86     32.67 o 
   3  13   3      191.93      258.58     44.90 o 
   4  13   3      319.43      317.65     48.42 o 
   5  13   3       38.76       74.34     40.74 o 
   6  13   3       47.85       22.55     42.02 o 
   7  13   3        5.68        6.89     43.58 o 
   8  13   3       15.07      -72.27     56.54 o 
   9  13   3       26.35       -9.44     62.50 o 
 -11  14   3        0.29      -10.76     81.49 o 
 -10  14   3        8.99       95.15     79.43 o 
  -9  14   3       43.59      121.87     53.94 o 
  -8  14   3       89.29       83.31     47.42 o 
  -7  14   3       46.41       79.49     46.46 o 
  -6  14   3        2.48      -58.74     38.87 o 
  -5  14   3       13.57      -29.41     36.65 o 
  -4  14   3      347.77      366.65     45.80 o 
  -3  14   3       27.63       -0.52     30.05 o 
  -2  14   3      176.22      215.71     37.99 o 
  -1  14   3      130.53      118.17     41.00 o 
   0  14   3      107.19      189.01     38.36 o 
   1  14   3       78.91       90.43     46.65 o 
   2  14   3       11.05       54.65     36.43 o 
   3  14   3        5.27        2.10     35.39 o 
   4  14   3        6.66       -0.67     36.95 o 
   5  14   3        3.06       19.17     40.45 o 
   6  14   3       10.74      -34.72     42.02 o 
   7  14   3       11.78      -34.45     45.49 o 
   8  14   3        1.89       31.55     63.47 o 
 -11  15   3        2.90      -81.08     82.32 o 
 -10  15   3       12.15       15.31     77.36 o 
  -9  15   3       69.77       55.57     52.61 o 
  -8  15   3      295.83      319.55     63.16 o 
  -7  15   3      126.94      123.87     49.10 o 
  -6  15   3        6.90      -10.50     64.33 o 
  -5  15   3       31.38        4.53     41.68 o 
  -4  15   3       13.31       27.51     32.89 o 
  -3  15   3      162.64      164.34     37.79 o 
  -2  15   3      262.44      284.25     43.75 o 
  -1  15   3      695.29      606.11     72.77 o 
   0  15   3       51.13       18.87     34.29 o 
   1  15   3       78.23       -3.71     34.40 o 
   2  15   3       68.37       84.84     39.27 o 
   3  15   3        7.08       -2.36     41.76 o 
   4  15   3       28.67       98.75     43.77 o 
   5  15   3      187.82      186.56     49.16 o 
   6  15   3       56.87       41.94     47.54 o 
   7  15   3        0.61     -165.17    104.87 o 
   8  15   3       59.25       55.43     96.39 o 
 -10  16   3       29.81      156.78     91.84 o 
  -9  16   3        0.05      -16.70     56.47 o 
  -8  16   3        8.46       -3.09     49.66 o 
  -7  16   3      143.38      176.54     55.07 o 
  -6  16   3      118.80      128.74     77.36 o 
  -5  16   3       98.56      172.12     64.53 o 
  -4  16   3       32.46       39.64     35.47 o 
  -3  16   3        1.85      -39.43     32.96 o 
  -2  16   3       53.65       15.80     55.66 o 
  -1  16   3        8.88       -2.69     33.40 o 
   0  16   3       66.19      147.54     63.29 o 
   1  16   3      193.81      127.02     68.84 o 
   2  16   3       58.61      100.70     54.94 o 
   3  16   3       27.78      -14.09     38.72 o 
   4  16   3       33.86       59.33     44.95 o 
   5  16   3       10.67      -55.36     89.35 o 
   6  16   3       41.09      -35.03     60.01 o 
   7  16   3       39.63     -148.92     91.84 o 
  -9  17   3       22.67      -24.09     53.96 o 
  -8  17   3        5.29       93.71     91.42 o 
  -7  17   3       73.51       57.68     54.26 o 
  -6  17   3       27.93      -32.58     83.36 o 
  -5  17   3       47.48      111.96     79.84 o 
  -4  17   3        2.28       15.05     43.52 o 
  -3  17   3       16.69       18.70     36.25 o 
  -2  17   3       25.35        6.92     37.31 o 
  -1  17   3        0.37        3.03     37.06 o 
   0  17   3        1.44        9.23    129.27 o 
   1  17   3       21.52       12.22     40.52 o 
   2  17   3        5.53      -36.92     50.44 o 
   3  17   3        8.78       18.98     53.02 o 
   4  17   3       19.58       30.82     66.40 o 
   5  17   3        0.75      -39.23     58.09 o 
   6  17   3       49.92       33.56     98.46 o 
  -8  18   3        0.52       38.25     56.67 o 
  -7  18   3       15.30       69.96     56.60 o 
  -6  18   3       42.92       86.21     55.71 o 
  -5  18   3       76.04       64.80    113.35 o 
  -4  18   3       53.91       23.97     67.87 o 
  -3  18   3       41.89       95.62     41.99 o 
  -2  18   3       22.71       27.85     62.24 o 
  -1  18   3        2.76       -4.00     47.48 o 
   0  18   3       17.43      -21.51     50.89 o 
   1  18   3       24.47       23.21     65.57 o 
   2  18   3       18.61       -1.12     54.22 o 
   3  18   3       50.17       27.51     62.67 o 
   4  18   3        2.36      -15.31     58.66 o 
   5  18   3        6.12       14.42     67.02 o 
  -6  19   3        3.24      -63.71     76.12 o 
  -5  19   3        0.68       20.68     79.01 o 
  -4  19   3       18.55       37.78     51.55 o 
  -3  19   3        5.36       14.33     58.33 o 
  -2  19   3       44.19       45.25     50.77 o 
  -1  19   3      113.41      150.71     59.19 o 
   0  19   3        2.28       -6.04     68.46 o 
   1  19   3       23.55       16.09     56.31 o 
   2  19   3        7.91      -31.18     56.37 o 
   3  19   3        1.70       35.73     60.88 o 
  -4  20   3        4.90       54.19     83.98 o 
  -3  20   3        8.00       41.68     54.70 o 
  -2  20   3       39.53      147.30     99.28 o 
  -1  20   3        5.15       18.03     54.34 o 
   0  20   3        4.57       32.92     56.60 o 
   1  20   3        0.49       30.65     66.40 o 
 -15   0   4       42.60        0.83     79.43 o 
 -14   0   4      115.43      166.52     62.84 o 
 -13   0   4       51.69        6.05     59.78 o 
 -12   0   4      115.99       37.76     46.11 o 
 -11   0   4      366.63      298.26     75.29 o 
 -10   0   4     2346.52     2112.24    236.62 o 
  -9   0   4      639.22      855.07    111.28 o 
  -8   0   4     4570.20     4514.87    472.01 o 
  -7   0   4      746.69      703.25     90.18 o 
  -6   0   4      803.25      816.95     67.58 o 
  -5   0   4      548.54      490.93     60.19 o 
  -4   0   4     5901.05     5656.47    414.70 o 
  -3   0   4    11515.46    11473.57    839.07 o 
  -2   0   4    17359.16    17490.15   1274.97 o 
  -1   0   4     6920.47     6885.03    507.96 o 
   0   0   4     1603.79     1679.50    132.68 o 
   1   0   4      389.27      376.44     44.34 o 
   2   0   4      346.68      315.08     42.57 o 
   3   0   4     7477.35     7507.65    557.39 o 
   4   0   4     1436.65     1276.30    111.31 o 
   5   0   4      536.15      474.90     62.30 o 
   6   0   4      172.24      160.23     46.64 o 
   7   0   4      214.09      269.72     82.74 o 
   8   0   4       93.09       98.96     64.95 o 
   9   0   4       26.28      127.27     53.57 o 
  10   0   4       55.55      127.14    121.41 o 
  11   0   4        5.86       31.03    102.18 o 
 -15   1   4        2.06        4.36     59.51 o 
 -14   1   4       49.03       -9.04     39.28 o 
 -13   1   4       59.71       24.65     54.70 o 
 -12   1   4      130.99      124.89     44.94 o 
 -11   1   4      243.07      147.19     57.35 o 
 -10   1   4       67.59       75.77     32.84 o 
  -9   1   4      195.13      122.33     34.78 o 
  -8   1   4      705.65      680.52     64.93 o 
  -7   1   4     2186.12     2086.01    159.13 o 
  -6   1   4     1895.66     1892.84    117.10 o 
  -5   1   4     1076.08      985.95     56.04 o 
  -4   1   4     2518.59     2608.04    138.39 o 
  -3   1   4     1472.93     1520.76     83.64 o 
  -2   1   4        7.49       34.66     14.10 o 
  -1   1   4     5436.57     5572.05    291.92 o 
   0   1   4     3186.28     3137.15    167.04 o 
   1   1   4      930.41      949.36     54.73 o 
   2   1   4      616.74      539.92     52.25 o 
   3   1   4     1113.94     1031.45     65.48 o 
   4   1   4      625.95      569.89     63.42 o 
   5   1   4       16.86        8.87     33.89 o 
   6   1   4      393.78      400.08     48.68 o 
   7   1   4      287.42      270.43     39.47 o 
   8   1   4       13.05       47.98     39.18 o 
   9   1   4       24.17       22.86     41.77 o 
  10   1   4        3.52      -29.48     44.75 o 
  11   1   4        4.50     -146.47    110.45 o 
 -15   2   4       18.13       63.23     78.39 o 
 -14   2   4       34.54        3.61     46.69 o 
 -13   2   4       15.27      -28.20     40.85 o 
 -12   2   4       75.74       95.14     40.86 o 
 -11   2   4      146.62       77.93     37.02 o 
 -10   2   4        1.29       -7.49     43.98 o 
  -9   2   4     1621.21     1372.12    117.41 o 
  -8   2   4      149.88      112.91     27.51 o 
  -7   2   4      202.83      211.71     29.89 o 
  -6   2   4     1294.74     1398.55     69.07 o 
  -5   2   4     1668.48     1778.05     96.16 o 
  -4   2   4      112.51      154.88     19.87 o 
  -3   2   4     1243.99     1204.74     69.63 o 
  -2   2   4       93.90       71.68     13.43 o 
  -1   2   4      767.19      817.83     44.47 o 
   0   2   4     1122.22     1160.47     60.35 o 
   1   2   4     2177.28     2151.53    105.83 o 
   2   2   4     1367.82     1436.78     83.21 o 
   3   2   4      732.15      803.42     70.48 o 
   4   2   4      189.15      164.56     31.27 o 
   5   2   4      172.48      160.26     36.48 o 
   6   2   4       49.63       60.50     56.13 o 
   7   2   4        0.41        4.20     29.45 o 
   8   2   4       10.76       34.96     33.06 o 
   9   2   4        0.27       15.70     50.90 o 
  10   2   4        6.50      -15.62     52.48 o 
  11   2   4       19.96       25.13     71.22 o 
 -15   3   4        2.20      190.29     97.63 o 
 -14   3   4        5.70       49.09     68.05 o 
 -13   3   4      283.68      259.10     50.90 o 
 -12   3   4      507.08      621.25     64.37 o 
 -11   3   4      683.18      851.02     74.68 o 
 -10   3   4      184.56      238.62     40.14 o 
  -9   3   4      219.12      223.90     36.51 o 
  -8   3   4      818.45      879.47     95.16 o 
  -7   3   4     1345.17     1374.92     83.10 o 
  -6   3   4     4276.36     4285.81    228.47 o 
  -5   3   4     4679.00     4451.17    210.55 o 
  -4   3   4     4422.07     4432.79    210.34 o 
  -3   3   4      132.56      117.68     22.99 o 
  -2   3   4      635.68      615.60     43.16 o 
  -1   3   4     1035.85      989.78     51.78 o 
   0   3   4     2460.93     2445.84    119.80 o 
   1   3   4    14851.37    14229.76    735.94 o 
   2   3   4       23.91        2.13     17.62 o 
   3   3   4      640.99      676.64     59.71 o 
   4   3   4       33.77       24.58     22.75 o 
   5   3   4      749.12      656.79     51.65 o 
   6   3   4     1035.61      961.16     68.78 o 
   7   3   4      292.56      272.01     39.36 o 
   8   3   4      223.86      181.23     39.97 o 
   9   3   4       68.81       11.87     39.05 o 
  10   3   4        4.09        3.59     46.22 o 
  11   3   4       50.24       50.40     92.04 o 
 -15   4   4       53.38      241.17    103.83 o 
 -14   4   4       67.01       99.71     61.53 o 
 -13   4   4       25.09       55.05     54.68 o 
 -12   4   4       75.68       64.77     51.82 o 
 -11   4   4       16.07       -8.82     35.33 o 
 -10   4   4     1929.61     1925.15    129.80 o 
  -9   4   4     1888.41     1793.12    179.95 o 
  -8   4   4      527.61      565.71     50.18 o 
  -7   4   4      624.21      656.32     54.63 o 
  -6   4   4      373.89      391.64     31.56 o 
  -5   4   4      188.74      231.70     19.15 o 
  -4   4   4     4759.97     4968.98    234.91 o 
  -3   4   4     7685.37     7796.30    365.62 o 
  -2   4   4     6573.28     6627.23    311.47 o 
  -1   4   4     5277.96     5374.53    254.49 o 
   0   4   4      260.14      309.39     48.39 o 
   1   4   4     1179.83     1199.28     83.41 o 
   2   4   4     1921.27     1912.36    106.31 o 
   3   4   4      762.73      828.43     55.35 o 
   4   4   4     2027.21     1940.98    111.19 o 
   5   4   4      711.98      744.53     68.19 o 
   6   4   4       36.01       14.24     27.93 o 
   7   4   4       39.37       12.53     29.73 o 
   8   4   4       12.76      -13.19     33.05 o 
   9   4   4        1.29        6.89     34.97 o 
  10   4   4       39.23       61.87     77.56 o 
  11   4   4       90.12       23.18     90.39 o 
 -15   5   4        0.91       16.31     65.37 o 
 -14   5   4       65.43       49.40     62.69 o 
 -13   5   4        4.64       41.11     54.88 o 
 -12   5   4        9.65       57.28     53.30 o 
 -11   5   4       10.71       35.97     47.05 o 
 -10   5   4        3.31       12.65     49.43 o 
  -9   5   4      151.76       97.43     60.81 o 
  -8   5   4      666.34      788.34     81.47 o 
  -7   5   4      143.87      166.97     23.92 o 
  -6   5   4        2.45       12.57     16.00 o 
  -5   5   4      741.12      774.50     42.96 o 
  -4   5   4       65.69       76.80     13.19 o 
  -3   5   4      172.60      219.59     18.09 o 
  -2   5   4      140.00      135.24     15.62 o 
  -1   5   4      119.57      168.29     17.32 o 
   0   5   4       95.52      162.47     22.48 o 
   1   5   4     1359.30     1432.84     81.70 o 
   2   5   4      110.93      132.28     22.73 o 
   3   5   4       34.72       30.36     20.11 o 
   4   5   4      130.05       69.34     24.76 o 
   5   5   4      138.07      165.21     30.43 o 
   6   5   4        5.93       11.07     28.12 o 
   7   5   4        4.20       47.31     32.59 o 
   8   5   4       19.37       25.93     33.62 o 
   9   5   4        0.60       45.02     38.93 o 
  10   5   4       38.73       23.67     47.62 o 
  11   5   4        1.02       33.85     87.91 o 
 -14   6   4       15.55       15.07     60.41 o 
 -13   6   4      117.23      208.27    137.96 o 
 -12   6   4       77.90       27.41     52.77 o 
 -11   6   4      207.82      226.51     57.31 o 
 -10   6   4      171.84      145.99     50.41 o 
  -9   6   4      273.98      243.73     51.70 o 
  -8   6   4     1592.54     1480.63    128.30 o 
  -7   6   4     1868.29     1872.31    124.99 o 
  -6   6   4       13.12       17.08     22.75 o 
  -5   6   4      265.52      257.14     25.23 o 
  -4   6   4      263.34      262.55     25.82 o 
  -3   6   4     2012.97     1971.44    110.40 o 
  -2   6   4     2474.75     2431.92    133.90 o 
  -1   6   4     2250.00     2097.19    114.55 o 
   0   6   4       34.22       48.21     20.12 o 
   1   6   4      747.82      725.20     93.27 o 
   2   6   4      767.71      872.50     57.22 o 
   3   6   4      958.38     1036.51     65.80 o 
   4   6   4      386.07      323.94     35.81 o 
   5   6   4      835.14      836.49     60.88 o 
   6   6   4      317.18      316.36     40.93 o 
   7   6   4       17.89      -41.84     30.04 o 
   8   6   4       24.57       54.81     38.03 o 
   9   6   4       59.38       40.23     37.55 o 
  10   6   4       38.78       12.59     57.00 o 
 -14   7   4        7.14      -66.64     58.47 o 
 -13   7   4      247.45      235.17     68.20 o 
 -12   7   4      616.77      662.76     87.67 o 
 -11   7   4      191.23      293.94     62.19 o 
 -10   7   4       93.17      176.61     52.22 o 
  -9   7   4        1.28        8.43     45.09 o 
  -8   7   4       68.28       99.10     29.66 o 
  -7   7   4     1899.86     1821.13    121.14 o 
  -6   7   4     3640.17     3556.40    223.49 o 
  -5   7   4     2531.32     2437.06    134.18 o 
  -4   7   4     1276.13     1225.68     71.66 o 
  -3   7   4       12.02       27.98     20.48 o 
  -2   7   4       71.93       74.97     22.99 o 
  -1   7   4     1721.04     1646.79    108.56 o 
   0   7   4     3446.58     3435.09    214.20 o 
   1   7   4     1946.40     1900.80    106.77 o 
   2   7   4     1929.15     1902.14    107.46 o 
   3   7   4      526.27      514.96     45.72 o 
   4   7   4       32.46       43.61     26.38 o 
   5   7   4       79.48      159.87     47.11 o 
   6   7   4      517.00      527.91     60.86 o 
   7   7   4      292.53      310.75     72.96 o 
   8   7   4      559.38      507.63     79.58 o 
   9   7   4        4.40       16.75     38.84 o 
  10   7   4        0.18       -8.29     47.65 o 
 -14   8   4        2.11     -127.83     77.36 o 
 -13   8   4        4.45      -67.20     58.21 o 
 -12   8   4       38.73       79.32     81.91 o 
 -11   8   4      264.47      120.29     56.31 o 
 -10   8   4      416.61      315.55    108.59 o 
  -9   8   4       36.61      -10.15     43.10 o 
  -8   8   4      301.58      271.96     43.53 o 
  -7   8   4        7.31       21.64     26.14 o 
  -6   8   4       35.93       56.99     27.72 o 
  -5   8   4      441.81      480.01     38.61 o 
  -4   8   4      220.55      237.08     30.37 o 
  -3   8   4     1604.24     1722.57    147.53 o 
  -2   8   4     1242.53     1303.27     88.74 o 
  -1   8   4      249.78      286.77     35.08 o 
   0   8   4      254.58      333.02     78.30 o 
   1   8   4       57.94       30.40     24.65 o 
   2   8   4        4.31       16.20     26.87 o 
   3   8   4      465.74      521.91     66.99 o 
   4   8   4      375.54      389.15     64.93 o 
   5   8   4       42.36       73.47     30.01 o 
   6   8   4       70.52       49.65     32.04 o 
   7   8   4       17.11        6.65     33.30 o 
   8   8   4        3.45      -57.44     34.05 o 
   9   8   4       10.78       30.21     54.40 o 
  10   8   4        5.23      -77.89     48.57 o 
 -14   9   4        0.35       21.10     90.18 o 
 -13   9   4        4.85      -25.65     81.91 o 
 -12   9   4       20.85      -23.17     67.02 o 
 -11   9   4      141.16      253.17     81.49 o 
 -10   9   4      677.87      696.63    115.83 o 
  -9   9   4      148.84      178.60     58.12 o 
  -8   9   4      144.74      128.78     40.75 o 
  -7   9   4      213.40      225.94     66.40 o 
  -6   9   4       98.18       88.98     36.18 o 
  -5   9   4      537.11      579.14     49.82 o 
  -4   9   4      301.19      303.11     44.34 o 
  -3   9   4       61.47       34.08     29.08 o 
  -2   9   4       45.62       75.70     25.62 o 
  -1   9   4       81.08       92.37     27.74 o 
   0   9   4      187.17      240.78     44.95 o 
   1   9   4      166.69      193.16     34.19 o 
   2   9   4        7.21        6.29     27.48 o 
   3   9   4       62.80       35.24     45.85 o 
   4   9   4      168.72      174.33     39.16 o 
   5   9   4      224.92      210.67     52.46 o 
   6   9   4      167.46      152.15     50.04 o 
   7   9   4       17.80        5.45     34.23 o 
   8   9   4      102.40       84.67     40.04 o 
   9   9   4        2.95       23.56     47.34 o 
  10   9   4        6.39       59.62     54.17 o 
 -13  10   4       15.47       34.34     88.11 o 
 -12  10   4        0.32      -37.64     76.12 o 
 -11  10   4        6.64       28.13     72.81 o 
 -10  10   4      176.91       13.24     68.67 o 
  -9  10   4     1154.60      929.95    135.69 o 
  -8  10   4      626.10      758.11     81.02 o 
  -7  10   4      379.18      319.47     51.60 o 
  -6  10   4      658.52      591.43     67.56 o 
  -5  10   4      965.59      921.13     69.98 o 
  -4  10   4      532.41      577.47     52.84 o 
  -3  10   4     1160.67     1129.60    100.92 o 
  -2  10   4      771.96      799.25    102.67 o 
  -1  10   4     1777.78     1790.45    119.25 o 
   0  10   4      506.94      487.54     54.74 o 
   1  10   4      185.32      315.23     48.75 o 
   2  10   4       29.69       47.84     32.47 o 
   3  10   4      760.16      746.18    106.36 o 
   4  10   4      469.55      500.73     56.45 o 
   5  10   4      221.21      189.22     43.57 o 
   6  10   4      861.98      869.44     80.10 o 
   7  10   4        0.09       50.16     43.22 o 
   8  10   4        9.24       -6.26     45.00 o 
   9  10   4       47.91       75.90     52.14 o 
 -13  11   4       94.49      203.53     94.32 o 
 -12  11   4       63.18      148.10     88.53 o 
 -11  11   4       19.16      -36.40     73.63 o 
 -10  11   4        5.51      -21.51     69.91 o 
  -9  11   4       19.31        7.45     66.60 o 
  -8  11   4      569.89      707.85    102.18 o 
  -7  11   4      626.68      668.09     88.73 o 
  -6  11   4     1499.01     1427.57    125.34 o 
  -5  11   4       34.30       45.81     28.47 o 
  -4  11   4      693.03      733.04     77.71 o 
  -3  11   4       53.14       17.76     31.98 o 
  -2  11   4        4.28       -1.03     27.39 o 
  -1  11   4       49.05      103.41     31.34 o 
   0  11   4     1461.46     1423.42    173.67 o 
   1  11   4      845.12      864.81     93.26 o 
   2  11   4      182.14      245.06     41.75 o 
   3  11   4      111.04       47.17     35.96 o 
   4  11   4      122.87      160.15     42.60 o 
   5  11   4      124.37      104.05     42.25 o 
   6  11   4      686.60      630.21     75.13 o 
   7  11   4       22.20       49.75     44.92 o 
   8  11   4      130.09      204.12     53.82 o 
   9  11   4       40.54       72.38     65.66 o 
 -12  12   4      122.82      138.58     92.66 o 
 -11  12   4       28.60      -80.25     76.94 o 
 -10  12   4       49.95       64.53     77.36 o 
  -9  12   4        2.77      -62.88     68.67 o 
  -8  12   4       60.00       58.51     44.43 o 
  -7  12   4       82.54      126.96     44.28 o 
  -6  12   4      103.76       96.81     43.35 o 
  -5  12   4       35.74       49.43     39.82 o 
  -4  12   4      362.88      299.39     40.94 o 
  -3  12   4       82.89       43.03     30.04 o 
  -2  12   4      129.19      165.63     35.17 o 
  -1  12   4      114.97      126.53     35.09 o 
   0  12   4       29.44       11.20     31.59 o 
   1  12   4       11.39      -36.08     36.78 o 
   2  12   4        0.31      -33.79     31.88 o 
   3  12   4        5.19       38.88     44.85 o 
   4  12   4       50.44       22.72     37.73 o 
   5  12   4       68.50       58.38     41.45 o 
   6  12   4        3.24       42.05     44.41 o 
   7  12   4       32.87       64.95     46.31 o 
   8  12   4        0.71       -4.13     48.15 o 
 -12  13   4      105.93      303.64    102.18 o 
 -11  13   4      240.62      275.51     98.87 o 
 -10  13   4      136.82      274.68     93.08 o 
  -9  13   4       81.13      -35.58     69.50 o 
  -8  13   4        5.28        7.83     45.64 o 
  -7  13   4       21.24       47.68     50.05 o 
  -6  13   4      301.66      325.85     59.09 o 
  -5  13   4      227.89      333.58     58.17 o 
  -4  13   4      456.61      428.23     70.19 o 
  -3  13   4       99.80       90.89     33.97 o 
  -2  13   4      308.71      261.59     50.30 o 
  -1  13   4      133.25      146.58     38.67 o 
   0  13   4      133.55      109.90     37.12 o 
   1  13   4      220.00      287.16     46.68 o 
   2  13   4      127.55      156.84     54.42 o 
   3  13   4       48.63       17.47     39.72 o 
   4  13   4       37.37      -11.54     39.35 o 
   5  13   4      127.40      162.50     47.93 o 
   6  13   4       32.84      -28.69     51.06 o 
   7  13   4       28.81      -13.03     48.51 o 
   8  13   4       62.79      -24.54     63.01 o 
 -11  14   4       16.63       19.86     86.87 o 
 -10  14   4      134.52      150.58     88.11 o 
  -9  14   4      268.67      295.07     62.85 o 
  -8  14   4      192.82      253.08     59.96 o 
  -7  14   4      222.34      237.84     55.89 o 
  -6  14   4        6.08      -19.83     41.06 o 
  -5  14   4      108.39       32.19     44.90 o 
  -4  14   4       62.03       48.63     33.76 o 
  -3  14   4      487.16      543.14     56.49 o 
  -2  14   4      838.42      895.86     92.55 o 
  -1  14   4        8.38      -21.25     33.45 o 
   0  14   4       41.64      108.88     39.27 o 
   1  14   4        1.22       12.30     37.84 o 
   2  14   4       21.62      -62.73     35.34 o 
   3  14   4      126.79      225.53     48.94 o 
   4  14   4      232.72      237.07     50.89 o 
   5  14   4      118.41      114.55     56.56 o 
   6  14   4       74.34       42.04     55.03 o 
   7  14   4       48.80       96.78     52.78 o 
 -10  15   4       10.34     -107.97     76.12 o 
  -9  15   4       66.48       71.74     67.02 o 
  -8  15   4      112.74      145.06    129.27 o 
  -7  15   4      121.25      158.82     53.68 o 
  -6  15   4      205.25      157.53     53.49 o 
  -5  15   4        3.35       25.52     68.88 o 
  -4  15   4        1.36      -55.04     34.61 o 
  -3  15   4       48.18       19.23     45.88 o 
  -2  15   4       53.60       60.69     37.18 o 
  -1  15   4      419.27      360.46     55.61 o 
   0  15   4        1.09      -38.70     35.16 o 
   1  15   4       42.32      -37.19     43.77 o 
   2  15   4       54.90       76.33     43.45 o 
   3  15   4       53.14       50.76     45.96 o 
   4  15   4       54.47       92.03     53.87 o 
   5  15   4        2.64       54.16     48.30 o 
   6  15   4        5.33      -65.54     47.10 o 
 -10  16   4       26.16       -9.93     86.04 o 
  -9  16   4       11.12      110.97     63.71 o 
  -8  16   4       80.00        3.38     85.01 o 
  -7  16   4       44.54      112.42     54.78 o 
  -6  16   4      135.99       50.71     50.56 o 
  -5  16   4      117.03      158.46    186.57 o 
  -4  16   4      266.38      310.55     48.96 o 
  -3  16   4       42.53       64.06     49.55 o 
  -2  16   4      258.64      210.20     49.74 o 
  -1  16   4       31.91        0.38     45.47 o 
   0  16   4       12.73      -54.61     37.76 o 
   1  16   4        1.17       17.35     40.45 o 
   2  16   4       54.14       77.77     46.37 o 
   3  16   4       55.26       66.39     47.51 o 
   4  16   4       18.20       46.54     60.11 o 
   5  16   4        2.20       13.62     49.86 o 
   6  16   4        9.78      -22.26     52.30 o 
  -8  17   4       16.93        2.10     73.01 o 
  -7  17   4       20.39      -15.23     52.44 o 
  -6  17   4       19.29       -3.79     53.31 o 
  -5  17   4      227.92      247.77     81.49 o 
  -4  17   4      357.11      273.15     64.06 o 
  -3  17   4      109.64      101.26     43.45 o 
  -2  17   4        1.30       -3.35     40.24 o 
  -1  17   4      144.50      208.97     66.40 o 
   0  17   4       44.51       49.97     42.85 o 
   1  17   4      107.60      102.12     46.89 o 
   2  17   4       69.98       66.05     46.80 o 
   3  17   4        0.90        8.55     45.79 o 
   4  17   4        0.08       12.85     50.74 o 
   5  17   4       50.20      132.24     73.96 o 
  -7  18   4       35.07       56.54     60.84 o 
  -6  18   4       26.79       47.61     52.60 o 
  -5  18   4        1.86       97.90     82.53 o 
  -4  18   4      134.20      163.34     61.22 o 
  -3  18   4       79.96       61.89     45.83 o 
  -2  18   4       38.06      -57.94     41.03 o 
  -1  18   4        0.41       16.85     43.62 o 
   0  18   4        5.71       61.06     57.97 o 
   1  18   4        0.30       19.77     47.18 o 
   2  18   4        3.84       -5.52     47.46 o 
   3  18   4       10.18     -113.96     60.63 o 
  -5  19   4        1.04      -34.42     83.15 o 
  -4  19   4        1.52        3.22     57.48 o 
  -3  19   4       39.64        2.06     66.11 o 
  -2  19   4       44.16      -10.96     43.71 o 
  -1  19   4        0.48       -2.34    123.90 o 
   0  19   4        1.66       31.64     59.07 o 
   1  19   4        4.56      -63.73     58.41 o 
   2  19   4        1.76      -68.87    141.48 o 
 -15   1   5       78.71       47.56     51.93 o 
 -14   1   5      154.16      178.84     45.48 o 
 -13   1   5       48.83       88.23     44.21 o 
 -12   1   5       12.32      -31.00     36.00 o 
 -11   1   5      616.05      523.30     76.15 o 
 -10   1   5      656.98      730.14     63.69 o 
  -9   1   5     2357.68     2381.85    182.67 o 
  -8   1   5      247.30      261.76     40.49 o 
  -7   1   5      717.95      803.87     72.10 o 
  -6   1   5        8.11      -14.51     38.91 o 
  -5   1   5      670.47      735.56     46.53 o 
  -4   1   5     5368.90     5359.53    402.64 o 
  -3   1   5     1665.37     1489.44     84.49 o 
  -2   1   5     2018.41     1851.79    103.13 o 
  -1   1   5     1057.35     1059.38     64.98 o 
   0   1   5      131.99      133.84     23.71 o 
   1   1   5      477.70      432.80     37.81 o 
   2   1   5      854.49      795.99     55.57 o 
   3   1   5     2866.17     2842.50    156.24 o 
   4   1   5     1474.10     1417.82     88.80 o 
   5   1   5      640.53      666.42     70.69 o 
   6   1   5       10.06       44.70     38.09 o 
   7   1   5       30.80      -57.21     43.71 o 
   8   1   5      155.58      168.45     50.05 o 
   9   1   5       98.80       49.19     38.40 o 
  10   1   5       52.17       45.85     84.07 o 
 -15   2   5       23.85       25.93     50.65 o 
 -14   2   5      354.17      291.62     70.15 o 
 -13   2   5      705.74      637.68     86.11 o 
 -12   2   5     1310.82     1272.36    163.82 o 
 -11   2   5      997.80      954.07     78.63 o 
 -10   2   5       21.86       -1.95     35.52 o 
  -9   2   5      190.01      178.78     34.65 o 
  -8   2   5     1620.60     1588.73    108.06 o 
  -7   2   5     2228.94     2299.33    147.65 o 
  -6   2   5     5379.80     5559.79    334.80 o 
  -5   2   5     3269.91     3156.44    193.64 o 
  -4   2   5      674.37      731.08     54.39 o 
  -3   2   5      600.45      758.07     57.40 o 
  -2   2   5      245.24      242.25     23.07 o 
  -1   2   5      637.34      642.90     40.08 o 
   0   2   5     3274.34     3053.49    149.75 o 
   1   2   5     6178.11     5812.98    306.57 o 
   2   2   5     1127.59     1064.95     93.86 o 
   3   2   5      742.01      620.61     56.01 o 
   4   2   5        4.13       14.54     29.56 o 
   5   2   5       92.23      104.97     31.64 o 
   6   2   5      565.49      592.92     53.10 o 
   7   2   5      423.61      422.96     68.06 o 
   8   2   5       20.57       24.47     36.60 o 
   9   2   5       46.87       91.99     49.96 o 
  10   2   5       21.03       55.56     68.25 o 
 -15   3   5        8.87       54.33     65.49 o 
 -14   3   5       27.96     -103.24     82.11 o 
 -13   3   5        0.25       43.66     60.60 o 
 -12   3   5       45.07       90.29     52.58 o 
 -11   3   5      452.67      496.15    117.07 o 
 -10   3   5     1140.42     1019.16    116.39 o 
  -9   3   5       15.97       35.29     30.12 o 
  -8   3   5      155.63      187.06     31.90 o 
  -7   3   5        0.63      -40.86     20.43 o 
  -6   3   5       76.98       53.55     20.95 o 
  -5   3   5      493.44      495.56     43.36 o 
  -4   3   5     1498.75     1504.72     86.12 o 
  -3   3   5       10.99       -9.45     18.17 o 
  -2   3   5      181.25      186.85     22.71 o 
  -1   3   5      153.82      148.53     21.32 o 
   0   3   5      265.44      254.38     33.87 o 
   1   3   5      189.56      174.63     29.01 o 
   2   3   5      294.77      273.94     31.17 o 
   3   3   5     1515.94     1446.32     88.35 o 
   4   3   5      230.76      204.57     33.53 o 
   5   3   5      242.15      268.60     39.23 o 
   6   3   5      101.08      104.80     34.90 o 
   7   3   5        1.80      -13.61     33.32 o 
   8   3   5        1.14      -29.61     42.10 o 
   9   3   5       51.64        6.83     40.04 o 
  10   3   5       19.59       96.61     54.99 o 
 -15   4   5       14.75       47.98     65.85 o 
 -14   4   5        0.71       15.16     60.01 o 
 -13   4   5      130.84      195.19     62.64 o 
 -12   4   5      104.86       85.96     53.89 o 
 -11   4   5      472.53      500.94     71.93 o 
 -10   4   5      330.54      228.46     54.73 o 
  -9   4   5        6.40       39.46     40.40 o 
  -8   4   5       34.60      -30.41     35.18 o 
  -7   4   5     1082.57      997.39     95.46 o 
  -6   4   5     1714.03     1616.69    109.12 o 
  -5   4   5      680.45      710.59     41.23 o 
  -4   4   5     2231.33     2278.90    124.77 o 
  -3   4   5      327.49      367.05     27.14 o 
  -2   4   5      480.34      502.41     33.15 o 
  -1   4   5      531.50      545.21     45.67 o 
   0   4   5     1017.25     1060.69     58.49 o 
   1   4   5      277.11      331.14     33.06 o 
   2   4   5      239.47      150.36     27.94 o 
   3   4   5       83.58       93.55     27.10 o 
   4   4   5       28.16       33.16     27.31 o 
   5   4   5       47.44       49.58     30.21 o 
   6   4   5        7.32      -47.10     29.40 o 
   7   4   5        6.49       37.90     35.06 o 
   8   4   5        9.77       78.67     39.43 o 
   9   4   5        3.83      -67.21     46.75 o 
  10   4   5        2.63       42.84     53.61 o 
 -14   5   5       92.39      182.40     70.63 o 
 -13   5   5        9.80      -24.98     54.47 o 
 -12   5   5       73.67       83.66     54.78 o 
 -11   5   5       11.15      -37.50     45.85 o 
 -10   5   5     1490.61     1427.85    133.69 o 
  -9   5   5     2669.45     2573.78    209.07 o 
  -8   5   5     1295.97     1395.79    126.03 o 
  -7   5   5      629.76      810.19     65.90 o 
  -6   5   5      454.49      548.16     50.74 o 
  -5   5   5      736.99      720.65     49.14 o 
  -4   5   5     1990.97     1961.10    128.70 o 
  -3   5   5     4828.71     4736.80    255.25 o 
  -2   5   5     5581.05     5525.68    296.76 o 
  -1   5   5      608.67      647.68     40.34 o 
   0   5   5       42.22       33.61     19.82 o 
   1   5   5      891.54      934.95     61.91 o 
   2   5   5      637.68      729.54     52.39 o 
   3   5   5     2068.13     2108.98    121.00 o 
   4   5   5     1220.84     1274.21    113.09 o 
   5   5   5      443.15      386.88     44.84 o 
   6   5   5      148.19      101.91     35.48 o 
   7   5   5        3.45      -28.19     33.90 o 
   8   5   5      149.06      184.41     85.20 o 
   9   5   5       22.24       41.47     42.08 o 
 -14   6   5       91.09      101.51     64.24 o 
 -13   6   5      540.24      583.11     87.21 o 
 -12   6   5      218.59       83.12     56.60 o 
 -11   6   5      290.68      195.41     57.85 o 
 -10   6   5        0.27       31.70     44.85 o 
  -9   6   5        6.34      -43.02     39.18 o 
  -8   6   5      510.20      534.48     80.46 o 
  -7   6   5     1488.31     1518.71    105.69 o 
  -6   6   5     1479.74     1385.45    140.98 o 
  -5   6   5      473.13      553.58     42.06 o 
  -4   6   5      288.89      406.42     61.96 o 
  -3   6   5        0.04      -39.77     21.69 o 
  -2   6   5       25.61       28.17     23.47 o 
  -1   6   5      893.30      790.17     62.83 o 
   0   6   5      749.84      681.16     58.67 o 
   1   6   5     3467.44     3359.80    181.74 o 
   2   6   5       33.16       -2.39     22.74 o 
   3   6   5      468.67      408.22     50.13 o 
   4   6   5        3.73      -16.17     31.93 o 
   5   6   5        9.03        5.03     29.88 o 
   6   6   5      121.03       87.12     35.85 o 
   7   6   5      232.56      240.26     43.12 o 
   8   6   5      101.82      141.79     72.79 o 
   9   6   5        0.34        3.08     43.34 o 
 -14   7   5       35.21      111.77    126.79 o 
 -13   7   5       23.08       61.47     61.16 o 
 -12   7   5      215.75      166.21     60.89 o 
 -11   7   5       66.87       51.78     53.19 o 
 -10   7   5        1.21       -3.62     53.57 o 
  -9   7   5       43.11       19.73     70.74 o 
  -8   7   5      216.90      154.62     48.29 o 
  -7   7   5       55.43       79.93     31.71 o 
  -6   7   5      286.89      353.07     54.07 o 
  -5   7   5       37.47       15.28     20.94 o 
  -4   7   5     1265.93     1294.16     93.84 o 
  -3   7   5       98.46      104.57     23.02 o 
  -2   7   5      638.24      605.16     57.34 o 
  -1   7   5        1.54       71.70     26.96 o 
   0   7   5      403.69      449.38     47.04 o 
   1   7   5       32.85       19.66     29.21 o 
   2   7   5      318.66      385.41     46.73 o 
   3   7   5        1.30        8.34     25.69 o 
   4   7   5        4.83       25.20     31.05 o 
   5   7   5       74.00       91.76     33.56 o 
   6   7   5       26.00       11.79     33.14 o 
   7   7   5       16.37      -29.42     35.82 o 
   8   7   5        0.23       29.92     40.71 o 
   9   7   5        1.49      -30.28     43.65 o 
 -14   8   5       18.62       64.90     67.39 o 
 -13   8   5      113.34      133.11     65.67 o 
 -12   8   5      336.84      397.07     74.74 o 
 -11   8   5      433.48      384.34     71.99 o 
 -10   8   5      444.31      492.18     72.74 o 
  -9   8   5       35.11      -11.71     55.43 o 
  -8   8   5      253.86      243.28     53.19 o 
  -7   8   5     1423.88     1237.24    148.19 o 
  -6   8   5     1495.60     1461.42    113.71 o 
  -5   8   5     2306.95     2154.66    121.66 o 
  -4   8   5     3106.53     3054.13    237.02 o 
  -3   8   5       15.58        7.22     25.50 o 
  -2   8   5       67.37       71.00     28.63 o 
  -1   8   5     1764.55     1944.06    129.36 o 
   0   8   5     1243.12     1162.68    111.19 o 
   1   8   5      343.91      335.40     46.04 o 
   2   8   5      241.24      241.59     41.61 o 
   3   8   5       10.55      -32.60     31.01 o 
   4   8   5        6.72       13.06     35.75 o 
   5   8   5       10.74       33.22     39.95 o 
   6   8   5      321.52      258.97     50.27 o 
   7   8   5      132.85       84.91     39.42 o 
   8   8   5       47.65      -13.12     47.20 o 
   9   8   5       18.93      -17.46     43.01 o 
 -13   9   5        3.77      -53.56     61.66 o 
 -12   9   5        1.70        9.41     57.85 o 
 -11   9   5      242.69      224.23     64.40 o 
 -10   9   5      629.68      652.42    144.17 o 
  -9   9   5     1335.11      920.54    168.78 o 
  -8   9   5      606.27      662.46    122.24 o 
  -7   9   5       21.08       36.72     32.78 o 
  -6   9   5       12.72       19.47     36.31 o 
  -5   9   5      424.72      478.67     49.03 o 
  -4   9   5     2359.18     2461.69    193.24 o 
  -3   9   5     2040.75     2047.29    135.45 o 
  -2   9   5     1668.89     1729.66    117.33 o 
  -1   9   5      657.17      602.53     57.23 o 
   0   9   5      238.86      294.92     42.23 o 
   1   9   5       83.87      151.91     37.36 o 
   2   9   5      233.81      332.33     48.13 o 
   3   9   5      735.82      756.63     70.37 o 
   4   9   5      248.33      242.30     47.73 o 
   5   9   5      295.46      254.31     49.68 o 
   6   9   5       21.43      -15.93     40.78 o 
   7   9   5       85.07       94.81     48.09 o 
   8   9   5       12.75       24.61     49.83 o 
 -13  10   5        7.14       13.65     85.22 o 
 -12  10   5        5.82       24.41     80.25 o 
 -11  10   5        0.04      -41.78     73.63 o 
 -10  10   5        4.15      -39.71     68.67 o 
  -9  10   5       25.62        4.96     66.19 o 
  -8  10   5      299.34      275.00     53.67 o 
  -7  10   5       89.45       83.69     68.05 o 
  -6  10   5      121.40      160.74     70.53 o 
  -5  10   5       22.37        6.44     36.34 o 
  -4  10   5        0.56       -5.81     28.12 o 
  -3  10   5       79.55       68.95     31.53 o 
  -2  10   5        1.89       20.01     30.13 o 
  -1  10   5      568.28      576.07    119.69 o 
   0  10   5      127.30      174.63     38.20 o 
   1  10   5        1.67      -33.72     31.66 o 
   2  10   5       72.99      -12.99     34.36 o 
   3  10   5        6.93       10.31     37.73 o 
   4  10   5       55.76       50.50     40.05 o 
   5  10   5        3.69       -4.43     40.29 o 
   6  10   5       15.28       26.92     43.97 o 
   7  10   5       26.58        3.55     70.73 o 
   8  10   5        1.88       -1.31     48.84 o 
 -12  11   5        0.56       71.57     87.29 o 
 -11  11   5        5.94       67.02     80.25 o 
 -10  11   5        1.60       69.91     76.53 o 
  -9  11   5      185.35      250.69     85.22 o 
  -8  11   5       94.52       87.96     44.29 o 
  -7  11   5      372.35      280.10     54.45 o 
  -6  11   5      128.92      138.05     46.44 o 
  -5  11   5      416.28      507.01     71.98 o 
  -4  11   5       53.76       64.34     31.84 o 
  -3  11   5     1059.82     1093.82    197.74 o 
  -2  11   5      114.80      146.30     47.81 o 
  -1  11   5      110.31      120.31     37.13 o 
   0  11   5       40.23       58.89     35.90 o 
   1  11   5      139.82      194.18     42.43 o 
   2  11   5      174.20      205.80     44.48 o 
   3  11   5      151.95      147.79     43.81 o 
   4  11   5      143.17      172.38     64.09 o 
   5  11   5       57.66       79.18     45.02 o 
   6  11   5        5.66       44.85     46.70 o 
   7  11   5        4.95      -22.70     53.35 o 
   8  11   5       80.55      114.05     54.95 o 
 -12  12   5      161.25        9.93     86.46 o 
 -11  12   5      167.60      221.32     93.90 o 
 -10  12   5       46.38      101.35     82.74 o 
  -9  12   5       16.92       68.67     76.53 o 
  -8  12   5        8.48       35.14     46.73 o 
  -7  12   5      618.34      613.58    156.16 o 
  -6  12   5     1267.06     1293.10    122.54 o 
  -5  12   5      543.45      635.65     76.46 o 
  -4  12   5     1107.49     1226.43     91.51 o 
  -3  12   5        2.92       25.28    108.59 o 
  -2  12   5      225.05      185.13     40.51 o 
  -1  12   5      534.31      718.82    109.24 o 
   0  12   5      222.26      283.04     46.66 o 
   1  12   5      502.77      395.65     53.42 o 
   2  12   5      253.90      302.81     49.91 o 
   3  12   5       12.85      -21.38     43.94 o 
   4  12   5        0.68        0.85     42.67 o 
   5  12   5       47.23       83.98     47.58 o 
   6  12   5        8.92       12.55     48.06 o 
   7  12   5        2.61      -18.91     50.72 o 
 -11  13   5      120.82       25.65     87.29 o 
 -10  13   5      167.98      177.47     92.25 o 
  -9  13   5      218.11      167.95     86.46 o 
  -8  13   5        9.77       24.01     48.11 o 
  -7  13   5      105.28      174.10     53.25 o 
  -6  13   5       24.19      104.24     50.06 o 
  -5  13   5       63.07       90.12     48.17 o 
  -4  13   5      554.66      585.52     59.83 o 
  -3  13   5      688.65      737.76    127.21 o 
  -2  13   5      392.89      411.67     53.33 o 
  -1  13   5       46.66       30.57     37.65 o 
   0  13   5       81.13       94.99     40.51 o 
   1  13   5       57.09       32.00     73.48 o 
   2  13   5        1.16      -51.59     38.39 o 
   3  13   5      174.65      227.69     77.58 o 
   4  13   5        7.82       20.48     42.75 o 
   5  13   5        2.22      -38.46     44.42 o 
   6  13   5        0.54      -67.00     48.30 o 
 -11  14   5       22.24      -94.73     86.87 o 
 -10  14   5       30.72       30.61     87.29 o 
  -9  14   5       27.42      -34.75     77.77 o 
  -8  14   5        5.41       -1.47     50.77 o 
  -7  14   5        0.39       -6.45     82.32 o 
  -6  14   5       38.42      126.57     54.53 o 
  -5  14   5       44.78      -51.17     55.85 o 
  -4  14   5        0.76        1.15     37.37 o 
  -3  14   5      195.23      179.10     43.95 o 
  -2  14   5        7.98       -7.56     37.20 o 
  -1  14   5       79.46       62.90     54.11 o 
   0  14   5       31.20       77.19     43.11 o 
   1  14   5       59.31       60.34     43.53 o 
   2  14   5        0.05        5.35     43.60 o 
   3  14   5        0.64       24.33     46.02 o 
   4  14   5        1.36      -26.68     45.68 o 
   5  14   5        3.73       -7.04     49.99 o 
   6  14   5       19.11      -68.43     49.85 o 
 -10  15   5       36.98      -35.16     85.22 o 
  -9  15   5       93.61      223.39     93.90 o 
  -8  15   5      147.57      161.31     59.08 o 
  -7  15   5       23.74       77.21     52.37 o 
  -6  15   5       10.98      -11.33     49.18 o 
  -5  15   5      102.99      115.82     87.91 o 
  -4  15   5      270.28      332.47     66.08 o 
  -3  15   5        6.02       -3.84     39.38 o 
  -2  15   5      479.70      550.23     77.56 o 
  -1  15   5      176.68      112.14     45.21 o 
   0  15   5       53.38       13.48     55.34 o 
   1  15   5      104.45      160.83     98.46 o 
   2  15   5       29.65        5.20     45.14 o 
   3  15   5       69.19       35.66     50.24 o 
   4  15   5       35.74       -2.02     50.06 o 
   5  15   5       13.60       -3.82     60.62 o 
  -9  16   5        8.02       19.03     86.87 o 
  -8  16   5       24.91      105.97     60.34 o 
  -7  16   5       86.26      205.62    140.03 o 
  -6  16   5      211.73      308.49     68.13 o 
  -5  16   5      123.19      158.65     75.50 o 
  -4  16   5       67.75       62.47     53.74 o 
  -3  16   5       46.40       90.07     71.64 o 
  -2  16   5        8.88       15.48     79.84 o 
  -1  16   5       41.88       29.15     44.55 o 
   0  16   5      189.93      156.60     51.81 o 
   1  16   5      121.83      129.95     58.00 o 
   2  16   5       12.44      -22.27     46.38 o 
   3  16   5        2.00       53.44     50.86 o 
   4  16   5        0.18      -56.80     74.04 o 
  -8  17   5        6.04       43.41     59.27 o 
  -7  17   5        0.70       66.62    116.45 o 
  -6  17   5        0.39       29.16    108.18 o 
  -5  17   5       44.35       17.06     66.60 o 
  -4  17   5       34.06      109.86     59.64 o 
  -3  17   5       15.86       63.91     46.93 o 
  -2  17   5       24.86       -4.82     59.42 o 
  -1  17   5        2.35      -20.91     53.36 o 
   0  17   5        8.98      -47.08     46.15 o 
   1  17   5        4.57       49.19     48.99 o 
   2  17   5        1.00     -109.76     57.79 o 
   3  17   5        5.69      -89.71     44.86 o 
  -6  18   5        7.61       37.58     60.65 o 
  -5  18   5       26.68      -28.73     63.71 o 
  -4  18   5       13.90      -71.59     81.91 o 
  -3  18   5       54.50        0.49     46.30 o 
  -2  18   5        1.58      -78.74     44.72 o 
  -1  18   5        0.37      -86.58     56.67 o 
   0  18   5        1.64      -36.59     47.87 o 
   1  18   5       29.22       -7.53     68.76 o 
 -15   0   6      158.91      100.52    102.59 o 
 -14   0   6      130.78       13.65     88.11 o 
 -13   0   6       60.88       37.05     53.47 o 
 -12   0   6       26.11       37.44    119.35 o 
 -11   0   6      747.82      764.06    116.24 o 
 -10   0   6     1077.29     1008.96    132.79 o 
  -9   0   6     5595.47     5346.36    559.29 o 
  -8   0   6     3334.94     3471.58    369.00 o 
  -7   0   6       49.97       71.15     44.68 o 
  -6   0   6      617.85      703.66     96.80 o 
  -5   0   6      215.23      187.38     36.12 o 
  -4   0   6     5174.53     5009.57    375.04 o 
  -3   0   6     3230.47     3093.04    237.40 o 
  -2   0   6     2578.85     2456.20    193.20 o 
  -1   0   6      147.29      121.80     38.05 o 
   0   0   6       57.72       50.19     35.57 o 
   1   0   6       89.08       83.19     37.94 o 
   2   0   6      414.75      526.73    136.31 o 
   3   0   6       37.85       63.40     42.42 o 
   4   0   6        8.76       -1.84     42.74 o 
   5   0   6      195.26      116.87     69.29 o 
   6   0   6       19.64      -21.92     70.74 o 
   7   0   6       38.27      134.03     88.94 o 
   8   0   6        8.68      121.21     82.32 o 
   9   0   6      145.73       81.28     67.43 o 
 -15   1   6        6.02      -13.22     50.11 o 
 -14   1   6      208.38      119.80     52.84 o 
 -13   1   6      111.82       80.97     68.67 o 
 -12   1   6      237.68      198.36     73.22 o 
 -11   1   6        6.40        3.11     35.85 o 
 -10   1   6      235.48      347.22     46.11 o 
  -9   1   6       56.77      169.34     71.98 o 
  -8   1   6     3709.61     3579.25    267.79 o 
  -7   1   6     2836.11     2738.01    207.53 o 
  -6   1   6     1518.54     1557.42    101.15 o 
  -5   1   6      604.97      610.49     43.70 o 
  -4   1   6        4.77       19.37     19.87 o 
  -3   1   6      176.65      191.88     26.09 o 
  -2   1   6     1078.75     1159.94     72.35 o 
  -1   1   6     1763.33     1696.15    106.08 o 
   0   1   6      853.53      739.74     71.83 o 
   1   1   6      153.44      126.81     28.52 o 
   2   1   6        3.03       36.56     26.38 o 
   3   1   6       32.86       29.18     28.47 o 
   4   1   6       42.95       -7.05     40.47 o 
   5   1   6        3.02       40.23     39.01 o 
   6   1   6      168.04      204.27     90.37 o 
   7   1   6      162.54      113.26     47.55 o 
   8   1   6        1.12       -1.36     51.45 o 
   9   1   6        7.70       61.22     44.26 o 
 -15   2   6       15.52       10.50     53.77 o 
 -14   2   6       43.26      -99.90     54.73 o 
 -13   2   6        3.11      -47.21     52.12 o 
 -12   2   6        3.40      -33.19     64.74 o 
 -11   2   6       19.79      -19.63     47.29 o 
 -10   2   6      249.82      248.09     54.95 o 
  -9   2   6       35.12       40.84     80.05 o 
  -8   2   6        7.04       -4.49     41.04 o 
  -7   2   6      410.06      425.98     43.51 o 
  -6   2   6       74.82       37.99     29.76 o 
  -5   2   6       15.45      -20.08     20.66 o 
  -4   2   6      471.19      484.70     40.57 o 
  -3   2   6        9.42      -33.11     16.56 o 
  -2   2   6      101.91       86.35     21.52 o 
  -1   2   6      170.38      167.90     24.00 o 
   0   2   6        0.45      -39.00     21.10 o 
   1   2   6       47.74       66.09     26.39 o 
   2   2   6       31.17       13.52     29.54 o 
   3   2   6        7.45      -45.18     29.19 o 
   4   2   6      476.95      402.09     54.60 o 
   5   2   6      129.88      168.67     38.68 o 
   6   2   6       17.54       49.49     44.42 o 
   7   2   6        0.88       20.94     39.02 o 
   8   2   6       11.80       93.38     51.70 o 
   9   2   6        0.81        6.88     53.34 o 
 -14   3   6      144.08      219.59     68.78 o 
 -13   3   6      293.42      362.20     72.20 o 
 -12   3   6      512.13      571.62     81.44 o 
 -11   3   6      880.96      925.60    100.96 o 
 -10   3   6       57.49       86.65     45.76 o 
  -9   3   6      851.73      707.80     82.08 o 
  -8   3   6      237.92      304.35     53.77 o 
  -7   3   6     4170.90     3800.40    297.86 o 
  -6   3   6     4592.87     4204.84    263.76 o 
  -5   3   6     1847.96     1762.71    102.19 o 
  -4   3   6      327.67      307.62     32.60 o 
  -3   3   6      199.40      210.99     26.63 o 
  -2   3   6     1345.30     1338.72     81.22 o 
  -1   3   6     1858.47     1834.42    105.26 o 
   0   3   6     1959.21     1816.15    119.97 o 
   1   3   6     1188.83     1271.47    135.00 o 
   2   3   6      491.88      464.70     43.88 o 
   3   3   6       51.68       23.20     27.34 o 
   4   3   6       24.48       23.37     30.61 o 
   5   3   6      471.85      673.76     58.71 o 
   6   3   6       93.47       88.43     38.70 o 
   7   3   6      159.64      103.26     41.99 o 
   8   3   6       23.59       -2.74     43.29 o 
 -14   4   6       45.13       41.90     77.15 o 
 -13   4   6        0.04      -72.19     53.57 o 
 -12   4   6       30.57       17.10     52.16 o 
 -11   4   6      272.64      320.42     64.23 o 
 -10   4   6     1387.07     1457.61    137.05 o 
  -9   4   6     3440.54     3461.00    274.77 o 
  -8   4   6      154.30      181.22     49.20 o 
  -7   4   6      712.11      797.56    170.85 o 
  -6   4   6       70.54       75.29     30.30 o 
  -5   4   6     2253.67     2194.09    124.34 o 
  -4   4   6     1255.63     1234.12     76.11 o 
  -3   4   6     2721.56     2691.16    149.80 o 
  -2   4   6     1101.02     1241.53     78.51 o 
  -1   4   6      335.93      356.87     30.81 o 
   0   4   6        3.48       15.31     23.43 o 
   1   4   6     1181.53      920.64    151.42 o 
   2   4   6      981.31      943.40     75.35 o 
   3   4   6      956.12     1003.28     82.98 o 
   4   4   6       53.16       68.46     32.50 o 
   5   4   6        3.54       40.02     33.93 o 
   6   4   6        0.04      -24.94     34.78 o 
   7   4   6        3.40      -17.23     38.26 o 
   8   4   6       15.61       35.36     42.50 o 
 -14   5   6       24.17        7.60     61.97 o 
 -13   5   6        0.20      -64.16     54.21 o 
 -12   5   6        1.72       24.12     54.76 o 
 -11   5   6      147.43       11.22     52.08 o 
 -10   5   6       53.07        7.80     47.61 o 
  -9   5   6        1.72      -11.38     44.33 o 
  -8   5   6      335.47      332.57     57.60 o 
  -7   5   6      433.71      450.13     63.78 o 
  -6   5   6      602.05      675.62     60.62 o 
  -5   5   6       24.55       29.51     22.19 o 
  -4   5   6        1.18       -6.88     21.34 o 
  -3   5   6        3.97       12.94     21.97 o 
  -2   5   6       42.73       56.20     31.15 o 
  -1   5   6        8.32      -23.30     21.79 o 
   0   5   6        1.11      -16.13     30.32 o 
   1   5   6       76.03       66.43     34.05 o 
   2   5   6      274.79      313.33     45.49 o 
   3   5   6       93.87       48.41     29.29 o 
   4   5   6       31.16       10.69     30.95 o 
   5   5   6       22.32       33.63     34.90 o 
   6   5   6        4.47       24.68     37.00 o 
   7   5   6        0.94       -2.27     53.92 o 
   8   5   6        4.45       46.35     44.02 o 
 -14   6   6      292.99      289.86     89.15 o 
 -13   6   6        8.04       14.92     61.02 o 
 -12   6   6       34.17       39.03     57.02 o 
 -11   6   6      340.87      414.29     96.59 o 
 -10   6   6      315.09      296.16     62.45 o 
  -9   6   6      296.25      270.78     58.28 o 
  -8   6   6      838.12     1064.44    179.12 o 
  -7   6   6      122.64      123.31     35.10 o 
  -6   6   6      325.36      404.86     61.98 o 
  -5   6   6       13.03       16.06     33.02 o 
  -4   6   6     1159.42     1158.64     74.96 o 
  -3   6   6      492.11      533.65     44.30 o 
  -2   6   6      764.47      770.54     55.71 o 
  -1   6   6       54.68       34.99     31.52 o 
   0   6   6      258.79      167.37     37.81 o 
   1   6   6       47.04      107.48     35.71 o 
   2   6   6      626.28      639.65     80.37 o 
   3   6   6      611.44      556.54     61.79 o 
   4   6   6       58.22       20.56     31.22 o 
   5   6   6        0.59       -4.56     33.10 o 
   6   6   6       49.84       81.10     40.29 o 
   7   6   6       27.99       33.92     41.05 o 
   8   6   6       92.95       93.18     45.85 o 
 -14   7   6       65.05       45.68     68.91 o 
 -13   7   6      670.71      686.67     98.83 o 
 -12   7   6      541.76      558.88     86.16 o 
 -11   7   6       73.66       45.81     54.35 o 
 -10   7   6      104.94       55.39    106.94 o 
  -9   7   6      134.73      151.03     53.30 o 
  -8   7   6      937.02     1046.18    186.57 o 
  -7   7   6     1054.16     1204.41    119.68 o 
  -6   7   6     2364.84     2267.97    151.76 o 
  -5   7   6     1726.98     1888.31    128.63 o 
  -4   7   6      645.50      625.89     49.23 o 
  -3   7   6      341.19      365.82     49.66 o 
  -2   7   6      774.80      789.26     95.37 o 
  -1   7   6      507.49      592.45     85.30 o 
   0   7   6      898.39      948.11     78.61 o 
   1   7   6     1871.44     1965.75    134.65 o 
   2   7   6      455.14      526.20     66.50 o 
   3   7   6       49.58       64.61     38.34 o 
   4   7   6      168.96      301.65     51.61 o 
   5   7   6      155.32      235.08     51.40 o 
   6   7   6      171.06      195.55     52.06 o 
   7   7   6       95.40      142.29     52.36 o 
   8   7   6        0.95        0.66     53.98 o 
 -13   8   6        6.72      -10.91     63.20 o 
 -12   8   6      113.33      117.78     63.53 o 
 -11   8   6      322.42      362.97     73.36 o 
 -10   8   6      149.17      173.59     57.71 o 
  -9   8   6      165.30       92.27     52.70 o 
  -8   8   6       26.25       -6.04     44.26 o 
  -7   8   6        9.68      -21.45     34.63 o 
  -6   8   6      292.50      369.32    104.11 o 
  -5   8   6        6.99      -27.64     30.79 o 
  -4   8   6     1382.57     1419.37    101.80 o 
  -3   8   6      607.24      684.08     61.91 o 
  -2   8   6      113.22      106.93     54.45 o 
  -1   8   6        7.19      -13.82     31.89 o 
   0   8   6       81.10       67.18     36.04 o 
   1   8   6      120.56       96.68     38.75 o 
   2   8   6      117.12      223.34     45.82 o 
   3   8   6       50.27       63.67     41.41 o 
   4   8   6        2.85      -18.14     40.43 o 
   5   8   6       63.33        8.65    133.20 o 
   6   8   6       35.63       51.77     77.63 o 
   7   8   6        6.63       -8.73     48.21 o 
 -13   9   6        0.76      -39.39     59.76 o 
 -12   9   6       30.50      -54.22     56.13 o 
 -11   9   6       82.72      130.00     60.61 o 
 -10   9   6       37.43       -8.60     52.48 o 
  -9   9   6        7.33       -0.55     50.17 o 
  -8   9   6       16.08      -15.02     47.37 o 
  -7   9   6       55.22      -27.17     34.60 o 
  -6   9   6      232.63      207.30     42.36 o 
  -5   9   6      161.54      168.80     49.63 o 
  -4   9   6      236.71      221.42     46.70 o 
  -3   9   6       15.31       48.43     32.57 o 
  -2   9   6       44.97       -3.88     32.42 o 
  -1   9   6      472.73      573.03     58.53 o 
   0   9   6      694.19      704.70     94.34 o 
   1   9   6      157.64      173.39     43.64 o 
   2   9   6       10.41      -24.61     37.58 o 
   3   9   6        1.41       -2.45     54.61 o 
   4   9   6       14.58       19.51     41.75 o 
   5   9   6       48.17       93.86     48.03 o 
   6   9   6      228.48      228.43     57.28 o 
   7   9   6        0.34      -18.27     50.40 o 
 -12  10   6       31.91        0.62     61.89 o 
 -11  10   6      154.48      -18.56     58.61 o 
 -10  10   6      440.97      299.92     81.91 o 
  -9  10   6      345.31      375.46     71.61 o 
  -8  10   6      276.46      342.94     88.53 o 
  -7  10   6      135.87       82.41     47.32 o 
  -6  10   6       22.66       44.95     42.05 o 
  -5  10   6       49.32       96.46     46.50 o 
  -4  10   6     1016.17     1149.37    109.15 o 
  -3  10   6       14.06       51.03     33.88 o 
  -2  10   6     1351.37     1307.10     98.36 o 
  -1  10   6      484.35      468.15     75.93 o 
   0  10   6        0.63       26.21     37.64 o 
   1  10   6      140.53      184.03     45.11 o 
   2  10   6      386.43      347.20     53.75 o 
   3  10   6      152.35      174.87     49.42 o 
   4  10   6      231.49      196.27     69.67 o 
   5  10   6        7.55       86.60     49.54 o 
   6  10   6       66.32       73.64     79.66 o 
   7  10   6        9.00      -18.30     51.92 o 
 -12  11   6       64.84       18.62     87.70 o 
 -11  11   6       24.64      155.96     88.94 o 
 -10  11   6       70.16      139.00     84.39 o 
  -9  11   6      204.45      122.03     81.08 o 
  -8  11   6       38.45       50.05     71.15 o 
  -7  11   6      621.80      544.34     73.99 o 
  -6  11   6      296.80      266.68     58.74 o 
  -5  11   6      379.56      350.13     62.73 o 
  -4  11   6        0.43       56.81     41.52 o 
  -3  11   6      105.31       45.75     68.68 o 
  -2  11   6        7.64       40.13     37.52 o 
  -1  11   6      408.19      494.67     58.58 o 
   0  11   6      337.59      446.97     57.27 o 
   1  11   6      319.26      307.52     82.75 o 
   2  11   6      113.42      153.88     46.89 o 
   3  11   6       30.41       53.81     59.76 o 
   4  11   6        0.29       -5.82     45.54 o 
   5  11   6      108.59       72.15     51.18 o 
   6  11   6       35.20       38.67     78.83 o 
 -11  12   6       81.71       74.88     89.77 o 
 -10  12   6        0.68      -70.33     77.77 o 
  -9  12   6       29.06       62.88     80.67 o 
  -8  12   6      218.65      102.18     80.67 o 
  -7  12   6       11.67      109.80     52.53 o 
  -6  12   6        0.93      -22.16     45.45 o 
  -5  12   6       40.87      105.62     52.30 o 
  -4  12   6       36.75       36.33     38.77 o 
  -3  12   6       55.00        9.63     35.87 o 
  -2  12   6       27.83       54.77     40.55 o 
  -1  12   6       44.51      -14.50     38.67 o 
   0  12   6       22.51       40.27     53.79 o 
   1  12   6       39.35       96.81     45.01 o 
   2  12   6        0.03       39.85     54.47 o 
   3  12   6        4.73      -35.49     44.47 o 
   4  12   6        1.97      -51.64     46.95 o 
   5  12   6        0.34       74.91     53.63 o 
 -11  13   6       84.14      208.08    100.52 o 
 -10  13   6       98.21      -59.98     77.77 o 
  -9  13   6       26.31        6.21     78.60 o 
  -8  13   6       78.82      123.63     83.98 o 
  -7  13   6      278.13      269.64     65.35 o 
  -6  13   6       90.23      200.88     61.56 o 
  -5  13   6       56.81       69.77     52.70 o 
  -4  13   6       80.97       59.42     51.91 o 
  -3  13   6        1.49      -49.12     43.72 o 
  -2  13   6      281.08      254.34     61.41 o 
  -1  13   6      287.17      302.61     71.13 o 
   0  13   6      178.09      163.61     48.60 o 
   1  13   6      100.37      150.38     49.35 o 
   2  13   6       35.10       91.72     48.77 o 
   3  13   6        1.74       45.60     49.42 o 
   4  13   6       27.94      -68.93     49.81 o 
   5  13   6       23.24       13.96     53.65 o 
 -10  14   6       49.34      186.57     97.21 o 
  -9  14   6      249.39      299.50    103.83 o 
  -8  14   6       72.07       64.56     56.69 o 
  -7  14   6        0.04        8.76     52.54 o 
  -6  14   6       79.57      198.39    106.73 o 
  -5  14   6        4.29       27.25     64.74 o 
  -4  14   6       30.90       46.47     61.84 o 
  -3  14   6      281.45      289.33     62.84 o 
  -2  14   6      170.06      253.93     51.43 o 
  -1  14   6       44.64       28.99     43.83 o 
   0  14   6       16.07       46.44     45.59 o 
   1  14   6      108.38       51.88     48.65 o 
   2  14   6       55.36       10.70     48.23 o 
   3  14   6       44.17       -0.68     49.94 o 
   4  14   6       64.24       57.34     55.59 o 
  -9  15   6       43.84       66.60     95.15 o 
  -8  15   6       19.67       31.03     65.77 o 
  -7  15   6       56.04      221.90     66.66 o 
  -6  15   6        2.69       81.28     58.69 o 
  -5  15   6        5.42        5.94     56.57 o 
  -4  15   6       86.25       79.63     59.92 o 
  -3  15   6       22.14        2.62    114.38 o 
  -2  15   6        4.36       13.75     45.02 o 
  -1  15   6       23.65      -41.07     43.30 o 
   0  15   6      172.68       87.41     49.90 o 
   1  15   6        3.00      -36.91     46.72 o 
   2  15   6       11.28      -27.98     65.85 o 
   3  15   6        0.06      -20.60     51.93 o 
  -8  16   6       38.89      -20.90     58.34 o 
  -7  16   6       28.27       81.92     62.86 o 
  -6  16   6       57.53       83.37     64.35 o 
  -5  16   6       91.61      134.82     74.26 o 
  -4  16   6       95.12      107.67     62.20 o 
  -3  16   6       11.00       30.29     46.43 o 
  -2  16   6       14.78       -0.12     55.52 o 
  -1  16   6        4.71      -61.07     45.86 o 
   0  16   6      111.71       90.34     52.69 o 
   1  16   6        0.70       -3.67     49.63 o 
   2  16   6        0.35      -57.79     54.63 o 
  -6  17   6      142.53       47.78     81.70 o 
  -5  17   6       54.64      104.42    134.45 o 
  -4  17   6        1.52        3.11     62.27 o 
  -3  17   6        0.58       18.66     63.86 o 
  -2  17   6      315.68      319.76    103.01 o 
  -1  17   6        2.16        9.17     54.68 o 
   0  17   6       51.78        2.65     50.46 o 
 -14   1   7        1.29       17.34     70.20 o 
 -13   1   7        0.57      -79.01     85.63 o 
 -12   1   7      216.85      172.45     60.82 o 
 -11   1   7      586.59      638.20     82.69 o 
 -10   1   7      754.29      614.61     78.88 o 
  -9   1   7      513.38      493.52     87.70 o 
  -8   1   7      250.99      309.43     74.46 o 
  -7   1   7        2.41      -63.74     31.87 o 
  -6   1   7       55.29       -3.16     32.57 o 
  -5   1   7     1093.43     1148.63     83.90 o 
  -4   1   7     1969.25     1893.42    109.29 o 
  -3   1   7     2455.03     2269.66    128.83 o 
  -2   1   7      127.02      111.85     27.96 o 
  -1   1   7       39.08       35.17     27.71 o 
   0   1   7      210.63      248.03     35.34 o 
   1   1   7      452.81      510.24     62.15 o 
   2   1   7      810.87      787.97    120.20 o 
   3   1   7      609.61      640.54     58.04 o 
   4   1   7      149.01      169.59     45.29 o 
   5   1   7        6.01        5.48     42.51 o 
   6   1   7       15.15      -33.31     38.33 o 
   7   1   7       23.29       48.00     48.56 o 
 -14   2   7      209.75      315.01     76.38 o 
 -13   2   7      276.76      128.15     62.53 o 
 -12   2   7      498.16      202.81     62.30 o 
 -11   2   7       71.60       85.36     55.47 o 
 -10   2   7        0.66      -46.24     45.16 o 
  -9   2   7      247.60      232.95     84.60 o 
  -8   2   7       39.49       31.09     44.46 o 
  -7   2   7      757.98      885.67     91.91 o 
  -6   2   7     1046.56     1263.96    117.31 o 
  -5   2   7     1057.03      976.12     98.18 o 
  -4   2   7       51.17       58.52     32.27 o 
  -3   2   7      467.48      500.07     39.38 o 
  -2   2   7     1731.12     1680.20     98.99 o 
  -1   2   7     1441.52     1282.45     82.31 o 
   0   2   7      699.45      750.48     58.57 o 
   1   2   7      385.58      378.68     48.44 o 
   2   2   7       74.84       36.00     34.40 o 
   3   2   7      636.93      627.32     64.28 o 
   4   2   7      309.25      385.34     48.34 o 
   5   2   7      306.79      276.53     46.64 o 
   6   2   7       38.28       71.06     41.61 o 
   7   2   7        8.43        4.93     49.14 o 
 -14   3   7       34.59      -37.62     62.01 o 
 -13   3   7       13.07      -48.09     57.14 o 
 -12   3   7       88.53       55.13     79.43 o 
 -11   3   7      224.31      207.94     75.70 o 
 -10   3   7        6.34       66.58     51.49 o 
  -9   3   7      149.44      117.69     50.68 o 
  -8   3   7      403.69      484.08     68.20 o 
  -7   3   7      432.66      494.35     70.20 o 
  -6   3   7       63.06       64.55     33.27 o 
  -5   3   7      115.91      135.64     34.61 o 
  -4   3   7      899.73      923.31    106.70 o 
  -3   3   7      561.97      547.88     54.34 o 
  -2   3   7        4.32      -33.19     37.36 o 
  -1   3   7        7.69        7.68     40.46 o 
   0   3   7       29.75      -19.04     28.07 o 
   1   3   7      127.84      185.66     44.24 o 
   2   3   7      198.61      211.59     37.97 o 
   3   3   7      617.67      514.62     63.95 o 
   4   3   7       15.27      -12.93     33.73 o 
   5   3   7        7.30        6.05     37.57 o 
   6   3   7       45.06      116.02     44.08 o 
   7   3   7        3.81      -65.39     42.39 o 
 -14   4   7       97.68       89.68     68.70 o 
 -13   4   7      154.06      117.83     65.10 o 
 -12   4   7       70.68      -11.61     55.88 o 
 -11   4   7      334.10      271.77     62.78 o 
 -10   4   7       95.77      100.36     53.40 o 
  -9   4   7      105.35      138.51     52.92 o 
  -8   4   7      213.12      176.31     52.11 o 
  -7   4   7     1268.45     1149.47    112.26 o 
  -6   4   7       67.06       23.14     31.98 o 
  -5   4   7        9.95      -43.14     37.25 o 
  -4   4   7       32.18       -7.19     28.66 o 
  -3   4   7        4.49      -30.34     26.65 o 
  -2   4   7       78.19       94.98     37.50 o 
  -1   4   7      357.16      314.33     54.33 o 
   0   4   7      166.35      233.37     73.14 o 
   1   4   7        3.34      -21.74     36.02 o 
   2   4   7       88.41       71.43     50.96 o 
   3   4   7        2.71      -41.46     30.86 o 
   4   4   7       45.14      111.65     38.19 o 
   5   4   7        2.17       39.92     46.39 o 
   6   4   7       78.84       42.74     42.35 o 
   7   4   7       45.13       -0.42     44.78 o 
 -14   5   7       54.07      -61.11     63.21 o 
 -13   5   7      147.76      176.46     68.54 o 
 -12   5   7      184.47      189.88     66.36 o 
 -11   5   7      472.98      514.23    183.67 o 
 -10   5   7      536.36      650.01     85.62 o 
  -9   5   7     2338.71     2264.10    191.16 o 
  -8   5   7      405.68      518.33     73.25 o 
  -7   5   7       62.23       35.19     45.93 o 
  -6   5   7     1123.74     1264.73     95.89 o 
  -5   5   7     1012.14     1004.04    201.87 o 
  -4   5   7     1134.55     1142.20     80.80 o 
  -3   5   7     1478.06     1435.89     90.96 o 
  -2   5   7      524.99      563.09     57.82 o 
  -1   5   7      185.86      164.78     41.24 o 
   0   5   7      316.22      375.69     51.68 o 
   1   5   7     1622.90     1566.86    117.21 o 
   2   5   7      170.49      211.93     47.56 o 
   3   5   7      219.42      229.46     51.65 o 
   4   5   7      318.36      365.94     58.18 o 
   5   5   7       25.22       77.02     48.77 o 
   6   5   7        3.07       15.20     47.95 o 
   7   5   7       29.36       77.37     53.62 o 
 -13   6   7      156.87      260.16     71.77 o 
 -12   6   7        7.66      -58.81     59.36 o 
 -11   6   7       44.99       55.26     58.44 o 
 -10   6   7       12.81      -38.59     73.43 o 
  -9   6   7      172.49      190.20     62.88 o 
  -8   6   7       27.18       85.13     48.29 o 
  -7   6   7      784.80      736.68     86.54 o 
  -6   6   7      120.36      157.61     39.33 o 
  -5   6   7       12.44       40.88     65.77 o 
  -4   6   7        0.47       16.69     28.02 o 
  -3   6   7      289.35      353.53     39.61 o 
  -2   6   7      380.67      427.23     51.59 o 
  -1   6   7      378.96      400.57     51.85 o 
   0   6   7      885.31     1018.47     85.80 o 
   1   6   7       20.54      -14.68     53.78 o 
   2   6   7       31.20       41.54     52.71 o 
   3   6   7      330.93      285.94     53.47 o 
   4   6   7        1.86       46.07     45.75 o 
   5   6   7       73.11       82.66     50.05 o 
   6   6   7        8.73       26.71     58.93 o 
 -13   7   7       74.05      130.25     69.87 o 
 -12   7   7        2.54      -33.45    103.83 o 
 -11   7   7      113.13       20.40     58.25 o 
 -10   7   7      108.34       72.10     58.13 o 
  -9   7   7      110.19      158.34     91.84 o 
  -8   7   7       54.44       67.44     74.67 o 
  -7   7   7       10.60       61.72     47.22 o 
  -6   7   7        0.49       -8.07     34.93 o 
  -5   7   7      254.92      228.37     87.91 o 
  -4   7   7      170.59      130.81     31.82 o 
  -3   7   7        0.55       -7.11     26.77 o 
  -2   7   7       27.54       59.19     74.01 o 
  -1   7   7       11.44        1.44     37.79 o 
   0   7   7        0.21      -52.48     34.48 o 
   1   7   7      155.20      111.21     43.91 o 
   2   7   7        9.28      -31.75     48.92 o 
   3   7   7       11.89       24.07     42.69 o 
   4   7   7       13.31       39.17     45.98 o 
   5   7   7        1.31       -3.83     47.34 o 
   6   7   7       22.20        8.64     51.87 o 
 -13   8   7      117.95      106.83     68.93 o 
 -12   8   7      596.33      684.58     96.55 o 
 -11   8   7      113.56      125.93     95.77 o 
 -10   8   7       15.23       44.21     56.72 o 
  -9   8   7       58.36       99.52     56.30 o 
  -8   8   7      870.80      867.86     98.34 o 
  -7   8   7      668.36      681.12     84.39 o 
  -6   8   7      646.26      705.01    127.27 o 
  -5   8   7       11.70      -47.79     58.95 o 
  -4   8   7      170.54      199.84     35.27 o 
  -3   8   7       45.27       57.39     36.50 o 
  -2   8   7      838.79      894.06     78.58 o 
  -1   8   7      265.13      354.45     67.59 o 
   0   8   7       34.01       96.10     41.89 o 
   1   8   7       30.22       -0.52     39.39 o 
   2   8   7        1.51      -46.58     40.72 o 
   3   8   7       31.92      158.80     74.90 o 
   4   8   7       17.42       35.61     57.44 o 
   5   8   7       88.24      123.11     61.19 o 
   6   8   7       39.57       71.88     56.70 o 
 -12   9   7       78.73      110.24     69.15 o 
 -11   9   7      380.52      433.44     79.96 o 
 -10   9   7      534.94      503.13    164.44 o 
  -9   9   7      420.35      458.22     76.26 o 
  -8   9   7      277.75      308.18     66.85 o 
  -7   9   7      226.48      213.02     48.25 o 
  -6   9   7      447.46      496.01     59.62 o 
  -5   9   7      444.95      486.29     72.36 o 
  -4   9   7      772.19      649.83     64.91 o 
  -3   9   7       15.15      -11.94     36.24 o 
  -2   9   7      682.36      818.51     75.49 o 
  -1   9   7       98.67      148.49     44.14 o 
   0   9   7      101.32      124.95     45.90 o 
   1   9   7      138.71      133.19     47.83 o 
   2   9   7      212.24      309.71     56.64 o 
   3   9   7       27.98       87.82     65.79 o 
   4   9   7      140.75      117.20     53.17 o 
   5   9   7       44.15       15.46     77.97 o 
 -12  10   7        1.61      -93.05     64.20 o 
 -11  10   7       60.34       66.92     65.33 o 
 -10  10   7       18.34       90.93     73.84 o 
  -9  10   7        5.42       61.15     59.36 o 
  -8  10   7      164.48      128.96     59.16 o 
  -7  10   7       38.61      133.00     65.77 o 
  -6  10   7        6.18      -60.34     46.04 o 
  -5  10   7       23.87       12.10     48.43 o 
  -4  10   7      361.09      355.47     62.25 o 
  -3  10   7       45.12       97.01     51.82 o 
  -2  10   7       40.88       75.36     40.62 o 
  -1  10   7       89.48      125.51     58.66 o 
   0  10   7       34.14       37.72     44.36 o 
   1  10   7        0.57      -12.22     47.34 o 
   2  10   7        4.53       84.14     49.07 o 
   3  10   7        1.43       32.65     48.55 o 
   4  10   7       22.54       83.27     56.62 o 
   5  10   7        1.95      -19.13     51.63 o 
 -11  11   7      176.79      162.99     94.73 o 
 -10  11   7      319.29      270.96    100.94 o 
  -9  11   7       82.04      -51.71     74.05 o 
  -8  11   7      105.05      100.11     83.56 o 
  -7  11   7        6.94       15.41     51.91 o 
  -6  11   7       11.54      -51.38     51.71 o 
  -5  11   7      109.39      128.87     59.11 o 
  -4  11   7      909.08      775.64    135.69 o 
  -3  11   7      178.14      198.97     54.90 o 
  -2  11   7        9.25       24.19     41.11 o 
  -1  11   7        4.22      -37.61     39.78 o 
   0  11   7       61.17      -14.76     43.48 o 
   1  11   7       34.14       43.82     46.44 o 
   2  11   7       15.60       74.08     49.42 o 
   3  11   7       65.35       99.00     53.55 o 
   4  11   7       23.97      -21.89     50.42 o 
 -10  12   7        9.04        8.69     83.98 o 
  -9  12   7      307.19      211.39     95.15 o 
  -8  12   7      162.11      124.10     87.70 o 
  -7  12   7      315.76      440.64     79.21 o 
  -6  12   7      161.26       65.06     58.23 o 
  -5  12   7       95.80       49.70     57.04 o 
  -4  12   7        5.53      -34.34     70.74 o 
  -3  12   7      208.63      175.62     52.50 o 
  -2  12   7      209.63      308.74     54.55 o 
  -1  12   7       11.13       39.55     45.22 o 
   0  12   7       69.13       48.74     47.47 o 
   1  12   7        1.32       -0.42     49.14 o 
   2  12   7       50.49      -24.44     48.47 o 
   3  12   7        2.99      -17.35     94.96 o 
   4  12   7       60.19       73.00     56.91 o 
 -10  13   7      109.32       83.98     92.66 o 
  -9  13   7       22.70        9.51     85.22 o 
  -8  13   7        0.49      -31.85     81.49 o 
  -7  13   7       99.40      167.10     65.96 o 
  -6  13   7       30.97       41.27     57.06 o 
  -5  13   7       88.78      184.59     65.13 o 
  -4  13   7       92.53       79.43     84.80 o 
  -3  13   7        8.89       86.92     46.69 o 
  -2  13   7       47.12      -17.00     44.49 o 
  -1  13   7       49.36       88.48     56.66 o 
   0  13   7        0.28       10.28     48.07 o 
   1  13   7        0.51      -48.88     48.35 o 
   2  13   7       16.69       25.70     52.07 o 
   3  13   7        1.68      -17.19     53.08 o 
  -9  14   7       24.01       83.15     94.73 o 
  -8  14   7        0.52      107.97     96.39 o 
  -7  14   7        0.41       64.77     62.23 o 
  -6  14   7      110.07       47.59     61.98 o 
  -5  14   7       26.63       35.71     61.87 o 
  -4  14   7       43.03       45.14     62.81 o 
  -3  14   7       27.31      -45.99     53.46 o 
  -2  14   7        0.11      -82.17     50.76 o 
  -1  14   7       90.16      121.61     67.77 o 
   0  14   7        6.00       -6.04     52.81 o 
   1  14   7        6.43      -42.17     49.80 o 
   2  14   7        1.03      -18.78     57.20 o 
  -7  15   7        3.18      -98.80     56.77 o 
  -6  15   7       16.31       94.15     67.63 o 
  -5  15   7       86.68      109.55     68.59 o 
  -4  15   7      117.20      192.80    114.80 o 
  -3  15   7      121.07      105.90     90.60 o 
  -2  15   7       32.01      -13.03     47.48 o 
  -1  15   7       80.78       72.26     83.20 o 
   0  15   7       28.58      -38.35     51.89 o 
  -5  16   7        0.16       33.95     66.96 o 
  -4  16   7        5.42       -5.11     66.92 o 
  -3  16   7        0.43       71.57     96.39 o 
  -2  16   7       93.29      120.25     68.32 o 
 -13   0   8      106.20     -119.97     91.01 o 
 -12   0   8      706.33      493.93    127.41 o 
  -6   0   8     1597.12     1502.48    177.47 o 
  -5   0   8     1642.06     1535.98    196.91 o 
  -4   0   8      391.60      379.50     59.60 o 
  -3   0   8      721.01      697.86    129.69 o 
  -2   0   8       14.63       25.22     43.13 o 
  -1   0   8        4.55       22.69     44.68 o 
   0   0   8      379.41      452.18     69.25 o 
   1   0   8      795.21      839.34     95.90 o 
   2   0   8      499.99      560.40     80.31 o 
   3   0   8        7.74       77.94     57.94 o 
   4   0   8       40.40       15.72     72.39 o 
   5   0   8       15.09      -16.55     81.91 o 
 -13   1   8      247.62      160.09    109.62 o 
 -12   1   8        1.63       57.91     95.97 o 
 -11   1   8       60.29      -72.39     80.25 o 
 -10   1   8        4.27        9.93     89.35 o 
  -9   1   8      648.75      665.19    133.20 o 
  -8   1   8     1100.27     1027.16    141.48 o 
  -7   1   8      525.59      495.17     91.84 o 
  -6   1   8      225.89      279.23     74.88 o 
  -5   1   8        2.64       50.75     43.00 o 
  -4   1   8      335.58      274.92     65.51 o 
  -3   1   8       10.63       19.98     35.43 o 
  -2   1   8       32.87       52.74     34.03 o 
  -1   1   8      548.53      553.30     52.04 o 
   0   1   8      325.53      319.83     50.14 o 
   1   1   8       24.33       69.04     36.25 o 
   2   1   8       75.69       33.41     40.90 o 
   3   1   8       51.36       75.68     54.21 o 
   4   1   8        3.75      -14.54     45.38 o 
   5   1   8      120.75      117.38     46.07 o 
 -13   2   8        4.58       81.08    106.73 o 
 -12   2   8        0.37      193.19    106.73 o 
 -11   2   8      137.00      236.89     63.75 o 
 -10   2   8       12.27      -46.48     50.47 o 
  -9   2   8        1.21       30.27     51.06 o 
  -8   2   8       98.89      160.55     55.91 o 
  -7   2   8        4.24       25.91     46.11 o 
  -6   2   8       18.71      -66.05     41.41 o 
  -5   2   8      121.16      104.35     47.75 o 
  -4   2   8       88.48       34.10     34.54 o 
  -3   2   8      244.43      224.61     66.40 o 
  -2   2   8        5.17       32.50     65.57 o 
  -1   2   8       47.88      -24.99     43.17 o 
   0   2   8       46.86      -30.53     46.06 o 
   1   2   8       32.38       31.18     65.36 o 
   2   2   8        0.56      -17.23     37.87 o 
   3   2   8      197.37      231.76     59.26 o 
   4   2   8        3.61       51.66     40.48 o 
   5   2   8       23.05       63.17     43.36 o 
 -13   3   8      337.89      375.72     82.74 o 
 -12   3   8      267.96      297.40     72.26 o 
 -11   3   8       39.51       -0.69     54.13 o 
 -10   3   8      478.63      514.27    138.17 o 
  -9   3   8      821.00      782.92     92.33 o 
  -8   3   8      472.83      585.78     79.67 o 
  -7   3   8     1891.03     1914.98    164.79 o 
  -6   3   8      716.95      924.99     98.15 o 
  -5   3   8       43.11      109.41     50.19 o 
  -4   3   8        1.45        4.00     30.33 o 
  -3   3   8      635.05      648.05     64.08 o 
  -2   3   8      769.48      865.68     85.25 o 
  -1   3   8      693.72      755.02    107.07 o 
   0   3   8      216.99      159.82     45.02 o 
   1   3   8       16.15       -9.72     39.67 o 
   2   3   8       94.90       50.86     66.79 o 
   3   3   8      204.95      297.74     56.65 o 
   4   3   8      281.54      284.07     85.19 o 
   5   3   8       25.10      -36.74     96.71 o 
 -13   4   8       81.65      -10.16     64.00 o 
 -12   4   8      447.18      564.64    105.07 o 
 -11   4   8      613.41      543.17     84.37 o 
 -10   4   8      153.57      271.90    139.62 o 
  -9   4   8       77.35      187.87     60.11 o 
  -8   4   8       20.38       21.24     51.00 o 
  -7   4   8      709.40      671.82     84.99 o 
  -6   4   8     1085.52     1118.32    130.52 o 
  -5   4   8      574.46      672.69     83.51 o 
  -4   4   8      609.69      740.03     60.21 o 
  -3   4   8      270.37      318.90     48.85 o 
  -2   4   8       41.02       85.13     64.08 o 
  -1   4   8        4.17       -7.84     37.80 o 
   0   4   8      371.15      377.76     58.03 o 
   1   4   8      194.91      214.51     49.07 o 
   2   4   8      256.39      270.08     53.82 o 
   3   4   8       22.35       41.21     67.12 o 
   4   4   8      136.63      110.03     53.24 o 
   5   4   8       61.96      178.54     59.11 o 
 -13   5   8       20.61      -80.43     63.89 o 
 -12   5   8       18.18      -57.25     59.32 o 
 -11   5   8       80.53      124.65     59.75 o 
 -10   5   8      199.96      299.44     68.48 o 
  -9   5   8      168.38       68.87     56.50 o 
  -8   5   8      117.01       87.66     55.72 o 
  -7   5   8      719.69      775.46     90.61 o 
  -6   5   8      245.01      275.34     48.92 o 
  -5   5   8      148.04      146.50     51.19 o 
  -4   5   8        0.89      -26.56     29.91 o 
  -3   5   8        0.29      -68.89     34.44 o 
  -2   5   8       54.64       57.70     40.13 o 
  -1   5   8       46.91       67.77     41.70 o 
   0   5   8        0.23       10.12     41.22 o 
   1   5   8       10.51       32.25     42.66 o 
   2   5   8       81.55       47.76     46.56 o 
   3   5   8      117.32      200.52     54.02 o 
   4   5   8       18.33        4.39     48.19 o 
   5   5   8       14.03       38.33     53.26 o 
 -12   6   8       18.22       34.27     65.28 o 
 -11   6   8      104.68       74.94     62.86 o 
 -10   6   8      316.57      391.65     74.88 o 
  -9   6   8      138.74      194.08     62.66 o 
  -8   6   8       15.47      149.51     57.50 o 
  -7   6   8       17.39      -38.91     52.74 o 
  -6   6   8       30.89       17.73     39.38 o 
  -5   6   8      400.91      513.23     83.77 o 
  -4   6   8     1379.03     1345.81     90.26 o 
  -3   6   8      293.63      344.36     51.09 o 
  -2   6   8       11.27       -9.08     39.38 o 
  -1   6   8       96.39      100.32     44.17 o 
   0   6   8      118.90      188.90     49.41 o 
   1   6   8      205.01      320.85     56.94 o 
   2   6   8      381.67      474.54     66.46 o 
   3   6   8        3.61       17.30     52.18 o 
   4   6   8       49.55       13.77     62.04 o 
 -12   7   8      169.58       86.41     68.68 o 
 -11   7   8        1.76      -51.86     59.63 o 
 -10   7   8       64.07      118.93     63.70 o 
  -9   7   8      955.64      908.43    160.51 o 
  -8   7   8      497.75      671.02    168.37 o 
  -7   7   8      269.23      278.75     63.33 o 
  -6   7   8      498.13      624.42    109.85 o 
  -5   7   8      807.64      811.63     93.88 o 
  -4   7   8      369.68      456.82     58.38 o 
  -3   7   8      328.28      457.34     59.16 o 
  -2   7   8     1121.07     1126.86    114.08 o 
  -1   7   8      199.01      153.66     48.08 o 
   0   7   8      218.74      267.28     54.22 o 
   1   7   8       45.94       34.19     81.87 o 
   2   7   8        4.48       25.75     47.76 o 
   3   7   8       88.75      171.94     55.57 o 
   4   7   8      168.25      145.61     56.70 o 
 -12   8   8       42.40       34.56     62.61 o 
 -11   8   8      136.70      148.86     71.03 o 
 -10   8   8       61.88       36.73     61.52 o 
  -9   8   8        0.27      -94.08     55.52 o 
  -8   8   8      142.45       89.48     59.41 o 
  -7   8   8      144.46      327.08     67.57 o 
  -6   8   8        9.52        5.57     42.08 o 
  -5   8   8      338.56      288.81     62.60 o 
  -4   8   8       93.18       30.55     53.68 o 
  -3   8   8      235.47      184.82     52.58 o 
  -2   8   8       46.68        5.30     42.41 o 
  -1   8   8       10.91       35.54     90.00 o 
   0   8   8        3.77        2.62     50.34 o 
   1   8   8       30.46       17.71     47.35 o 
   2   8   8       24.25       92.26     62.30 o 
   3   8   8       30.84       55.91     53.20 o 
   4   8   8       12.82       74.17     57.07 o 
 -11   9   8       96.96       94.53     69.07 o 
 -10   9   8       50.55       35.65     65.36 o 
  -9   9   8       25.14      -26.38     57.84 o 
  -8   9   8       91.86       44.79     59.08 o 
  -7   9   8      402.56      390.80     72.44 o 
  -6   9   8      148.77       29.72     44.36 o 
  -5   9   8        1.71       67.84     76.53 o 
  -4   9   8       13.69       70.59     57.61 o 
  -3   9   8      120.06      196.83     49.38 o 
  -2   9   8      326.95      315.25     56.57 o 
  -1   9   8      172.31      134.92     50.92 o 
   0   9   8       30.59       83.07     49.57 o 
   1   9   8        0.06       34.87     49.81 o 
   2   9   8        2.90       35.37     52.01 o 
   3   9   8        6.91       32.25     53.50 o 
 -11  10   8      125.41       46.69    115.62 o 
 -10  10   8       84.74      118.05     68.28 o 
  -9  10   8      181.31      112.93    184.71 o 
  -8  10   8       66.07       48.60     95.56 o 
  -7  10   8       51.49      104.25     84.80 o 
  -6  10   8      233.01      259.62     67.12 o 
  -5  10   8      503.59      705.58     92.98 o 
  -4  10   8      239.37      292.58     72.11 o 
  -3  10   8      342.78      287.08     54.59 o 
  -2  10   8        2.92       16.23     45.15 o 
  -1  10   8       29.64       57.67     48.08 o 
   0  10   8      229.04      254.11     58.81 o 
   1  10   8      226.19      297.89     62.48 o 
   2  10   8      137.48      153.02     57.69 o 
   3  10   8       24.87       95.02     55.83 o 
 -10  11   8       24.95      -45.09     86.87 o 
  -9  11   8       56.23      119.14     93.49 o 
  -8  11   8      194.90      204.77    100.11 o 
  -7  11   8      117.76       37.23     87.70 o 
  -6  11   8      164.05      202.39     67.68 o 
  -5  11   8       13.37       60.93     82.53 o 
  -4  11   8       23.45      -79.01     76.94 o 
  -3  11   8       27.86       25.71     85.62 o 
  -2  11   8      506.75      610.34    102.34 o 
  -1  11   8      105.71       99.56     52.62 o 
   0  11   8       71.12        8.82     50.26 o 
   1  11   8        5.27      -23.42     51.25 o 
   2  11   8       10.95       85.75     56.86 o 
  -9  12   8       24.70     -114.59     74.46 o 
  -8  12   8       18.75      -43.44     82.32 o 
  -7  12   8       37.57      230.00     99.28 o 
  -6  12   8       13.25      -57.08     87.08 o 
  -5  12   8       14.89      -37.10     60.25 o 
  -4  12   8        6.84      -71.15     77.36 o 
  -3  12   8        7.05      -44.50     46.04 o 
  -2  12   8        9.85        5.60     48.42 o 
  -1  12   8       26.55        5.51     50.67 o 
   0  12   8        0.02       55.11     53.03 o 
   1  12   8       11.83      -47.51     52.27 o 
  -8  13   8      145.14      156.78    102.18 o 
  -7  13   8      113.33       -1.24     95.15 o 
  -6  13   8       80.12      142.84     70.02 o 
  -5  13   8        9.40      -55.83     62.75 o 
  -4  13   8        8.62       58.33     87.29 o 
  -3  13   8      104.19      113.72     69.16 o 
  -2  13   8       13.12      -40.27     49.74 o 
  -1  13   8       96.95      125.28     57.43 o 
   0  13   8      115.66       30.65     55.42 o 
  -6  14   8      124.54      192.70    161.75 o 
  -5  14   8      105.75       87.36     71.45 o 
  -4  14   8      101.41       86.26     71.52 o 
  -3  14   8       20.39       16.55     91.01 o 
  -2  14   8        2.12      -33.37     54.93 o 
 -12   1   9      203.20      222.14    115.42 o 
 -11   1   9      365.05      223.80    109.62 o 
 -10   1   9      339.98      261.86    112.11 o 
  -9   1   9       65.93       45.92     88.53 o 
  -8   1   9       23.22      -43.44     76.53 o 
  -7   1   9      287.23      251.93     94.73 o 
  -6   1   9      537.00      536.95    114.59 o 
  -4   1   9      553.40      550.09     77.59 o 
  -3   1   9      197.47      256.16     51.45 o 
  -2   1   9        0.28       36.87     45.74 o 
  -1   1   9      279.64      324.76    105.02 o 
   0   1   9      119.21      216.57     63.89 o 
   1   1   9      261.16      328.68     71.45 o 
   2   1   9      194.35      242.61     97.21 o 
   3   1   9       57.72      -21.97     59.62 o 
 -12   2   9        7.22       -0.41    103.01 o 
 -11   2   9       12.75      143.96    105.07 o 
 -10   2   9      340.67      396.72    117.48 o 
  -9   2   9     1080.76     1226.97    192.77 o 
  -8   2   9      735.00      753.31    142.72 o 
  -7   2   9      387.44      456.92     72.73 o 
  -6   2   9      129.98       49.28     53.07 o 
  -5   2   9       10.81       75.29     73.63 o 
  -4   2   9      407.51      341.92     76.74 o 
  -3   2   9     1411.71     1472.25    142.93 o 
  -2   2   9      845.23      832.97     98.37 o 
  -1   2   9      740.85      664.83     89.64 o 
   0   2   9       58.07      201.46     62.61 o 
   1   2   9       43.09       68.68     48.04 o 
   2   2   9        0.74       84.46     51.20 o 
   3   2   9       60.90       80.05     52.34 o 
 -12   3   9       34.37       15.31     99.28 o 
 -11   3   9       54.51      187.81    108.38 o 
 -10   3   9      149.54      143.13    100.94 o 
  -9   3   9       34.49      142.52     60.93 o 
  -8   3   9        5.63       51.74     57.72 o 
  -7   3   9      297.80      333.43    115.42 o 
  -6   3   9        8.69       31.99    105.90 o 
  -5   3   9      227.76      182.85     88.11 o 
  -4   3   9      195.52      230.88     47.96 o 
  -3   3   9      112.28      158.70     46.63 o 
  -2   3   9       32.34      -10.22     41.74 o 
  -1   3   9      163.81      123.80     46.81 o 
   0   3   9       20.57       12.89     45.95 o 
   1   3   9        7.84      -71.28     52.43 o 
   2   3   9      179.06      111.23     52.59 o 
   3   3   9        5.36       36.37     51.45 o 
 -12   4   9       10.67      152.65    111.69 o 
 -11   4   9       10.09       75.46     65.84 o 
 -10   4   9       51.47       28.27    123.48 o 
  -9   4   9      122.80       58.44     58.09 o 
  -8   4   9      371.99      363.56     72.06 o 
  -7   4   9      156.18      176.74     93.70 o 
  -6   4   9      135.55      124.24     55.71 o 
  -5   4   9       42.17       28.54     71.57 o 
  -4   4   9       31.42       31.78     41.40 o 
  -3   4   9      117.87      126.88     46.08 o 
  -2   4   9       23.90       65.73     55.88 o 
  -1   4   9      169.20      146.43     50.17 o 
   0   4   9      132.73      104.06     50.13 o 
   1   4   9       24.17       19.89     47.42 o 
   2   4   9        5.74      -17.84     55.49 o 
   3   4   9       26.71       73.67     54.42 o 
 -11   5   9      392.21      313.36    116.66 o 
 -10   5   9      231.74      300.73     72.82 o 
  -9   5   9       24.63       -1.76     58.74 o 
  -8   5   9      115.63      216.72     65.27 o 
  -7   5   9      968.39     1065.80    135.27 o 
  -6   5   9      769.44      927.61    105.66 o 
  -5   5   9      842.40      755.37    136.93 o 
  -4   5   9      272.53      423.20     75.11 o 
  -3   5   9      142.33      179.27     48.39 o 
  -2   5   9        5.51       75.83     45.75 o 
  -1   5   9       20.07       56.58     47.11 o 
   0   5   9      376.13      400.85     63.22 o 
   1   5   9      355.86      429.87     66.81 o 
   2   5   9      217.55      212.84     59.43 o 
 -11   6   9       16.33       23.81     67.27 o 
 -10   6   9      184.27       46.18     63.31 o 
  -9   6   9      468.91      482.70    154.09 o 
  -8   6   9      172.96      261.70    133.20 o 
  -7   6   9      223.92      269.45     67.83 o 
  -6   6   9        2.17      -12.99     51.61 o 
  -5   6   9       31.21       38.89     79.43 o 
  -4   6   9      283.87      252.66     65.66 o 
  -3   6   9      496.81      615.48     70.15 o 
  -2   6   9      116.17      104.53     48.09 o 
  -1   6   9      428.33      582.47     72.77 o 
   0   6   9       94.46       90.27     52.08 o 
   1   6   9        0.04       13.01     50.93 o 
   2   6   9        1.76        8.64     54.03 o 
 -10   7   9       47.88       82.69     67.09 o 
  -9   7   9       19.25      -54.61     61.22 o 
  -8   7   9        5.53     -103.76     51.88 o 
  -7   7   9      113.46      152.54     64.21 o 
  -6   7   9        6.20       -9.51     56.16 o 
  -5   7   9        0.49       84.80     82.32 o 
  -4   7   9       14.76       41.08     66.40 o 
  -3   7   9       43.32       78.42     45.90 o 
  -2   7   9       12.71       38.55     48.21 o 
  -1   7   9        0.02       71.96     49.73 o 
   0   7   9       26.47       22.22     51.26 o 
   1   7   9        3.67        3.75     87.76 o 
   2   7   9        0.60       43.33     56.05 o 
 -10   8   9       81.11      105.53     69.25 o 
  -9   8   9      264.18      253.23     74.83 o 
  -8   8   9      511.00      581.94    135.07 o 
  -7   8   9      129.29      267.19     71.42 o 
  -6   8   9      287.71      255.01     69.12 o 
  -5   8   9       16.26      122.86     92.25 o 
  -4   8   9      178.93      114.89     63.51 o 
  -3   8   9       42.84       56.84     49.08 o 
  -2   8   9      323.91      291.16     77.24 o 
  -1   8   9      114.09       68.77     53.24 o 
   0   8   9       51.05      140.03     56.95 o 
   1   8   9        8.94      -62.10     75.36 o 
  -9   9   9       13.07      -72.71     62.05 o 
  -8   9   9       84.65       63.50    109.00 o 
  -7   9   9      114.30       55.64     62.88 o 
  -6   9   9      565.82      713.18    137.34 o 
  -5   9   9      450.93      137.75     94.73 o 
  -4   9   9       19.93      -42.05     58.94 o 
  -3   9   9      239.00      148.68     53.87 o 
  -2   9   9       59.07      134.70     53.80 o 
  -1   9   9        2.22      -31.45     50.48 o 
   0   9   9      135.01      211.96     59.53 o 
  -8  10   9       24.17       38.06     96.39 o 
  -7  10   9        2.70       58.74     95.97 o 
  -6  10   9        0.73       30.15     61.88 o 
  -5  10   9      184.79      108.38     96.80 o 
  -4  10   9       50.36      -48.86     63.61 o 
  -3  10   9        8.09       16.90     64.77 o 
  -2  10   9       56.64       -0.28     52.78 o 
  -1  10   9        0.28      -46.51     90.34 o 
  -7  11   9        0.22     -131.96     83.56 o 
  -6  11   9        8.46      122.35     68.17 o 
  -5  11   9       60.19       59.57     70.12 o 
  -4  11   9      165.98      196.50    105.49 o 
  -3  11   9       61.90      -32.44     64.31 o 
  -2  11   9        9.85        7.89     88.72 o 
 -10   0  10      344.07      198.15    113.76 o 
  -9   0  10        1.93      -65.77     91.01 o 
  -8   0  10       63.67      -45.09     91.01 o 
  -7   0  10      246.05      190.71    100.94 o 
  -4   0  10       67.48       87.70     88.94 o 
  -3   0  10       29.37      -40.54     84.39 o 
  -2   0  10       12.56     -151.82     81.49 o 
  -1   0  10      157.84      327.22    119.14 o 
 -10   1  10      241.91       61.22    103.42 o 
  -9   1  10      290.47      441.39    132.38 o 
  -8   1  10      260.34      279.65    112.52 o 
  -7   1  10      136.99       16.13     92.25 o 
  -4   1  10      176.00       83.15     92.25 o 
  -3   1  10       28.40       66.60     95.56 o 
  -2   1  10       47.92      -16.96     91.84 o 
  -1   1  10       71.82       40.13     99.70 o 
   0   1  10       25.01       -1.65     98.46 o 
 -10   2  10        0.59     -167.13     83.56 o 
  -9   2  10       59.44       14.89     93.08 o 
  -8   2  10        1.03      -15.72     87.70 o 
  -7   2  10      102.35       21.10     90.60 o 
  -4   2  10      186.74      105.49     88.94 o 
  -3   2  10        3.42      -46.53     94.94 o 
  -2   2  10        0.31       85.44     63.75 o 
  -1   2  10       13.98       86.48     56.95 o 
   0   2  10       14.35       20.53     52.25 o 
 -10   3  10      319.15      353.69    122.86 o 
  -9   3  10      512.11      477.38    129.48 o 
  -8   3  10      722.91      731.38    147.27 o 
  -4   3  10      146.77      115.67    124.31 o 
  -3   3  10      536.30      517.18     84.07 o 
  -2   3  10      186.33      224.72     55.53 o 
  -1   3  10       93.64      157.72     54.95 o 
   0   3  10        8.59       37.23     62.11 o 
  -9   4  10        4.61     -120.79     88.11 o 
  -8   4  10        2.47      -94.73     84.39 o 
  -7   4  10      781.36      835.21    143.55 o 
  -6   4  10      226.75      115.42     93.90 o 
  -4   4  10      178.44      201.35     65.91 o 
  -3   4  10       12.89       60.08     49.22 o 
  -2   4  10        2.71       48.22     52.89 o 
  -1   4  10       80.52       93.76     66.53 o 
  -9   5  10        1.77      -51.59     65.27 o 
  -8   5  10       67.87       69.40     82.94 o 
  -7   5  10        0.38      -54.61     79.84 o 
  -6   5  10        8.81      128.24     93.49 o 
  -4   5  10        7.64       84.55     62.34 o 
  -3   5  10       23.01       -6.48     49.38 o 
  -2   5  10       13.94       68.16     52.28 o 
  -1   5  10        6.44       79.43     53.17 o 
  -8   6  10       44.90      -18.56     75.50 o 
  -7   6  10        3.49       18.20     86.46 o 
  -6   6  10      427.43      350.80    107.14 o 
  -5   6  10      158.21      200.22    105.07 o 
  -4   6  10       35.05       12.57     60.80 o 
  -3   6  10      178.39      110.07     52.93 o 
  -2   6  10       39.77       73.35     53.56 o 
  -7   7  10       40.60      161.33     99.28 o 
  -6   7  10      177.77      225.87    102.59 o 
  -5   7  10       28.05       62.47     91.84 o 
  -4   7  10       64.04       74.66     67.23 o 
  -3   7  10      433.13      335.46     91.01 o 
  -6   8  10      101.87       82.32     98.04 o 
  -5   8  10      109.73       46.33     95.56 o 
  -4   8  10       27.69       70.51     86.46 o 
                                                 
